# Supplementary material for: Basonuclin-2 promotes fracture repair through NuRD-dependent chromatin remodeling in periosteal stem cells
Source: EMBO J. 2025 Dec 22;45(4):1060–76. doi: 10.1038/s44318-025-00664-1 (PMC12910080; doi:10.1038/s44318-025-00664-1)
Supplement: Supplementary file 3 — Source data Fig. 1 [file 44318_2025_664_MOESM3_ESM.zip]

Archive with 22 entries (12 files):
- Figure 1/
- Figure 1/1A/
- Figure 1/1A/WT Fra PO,Callus - SSC sorting.pdf
- Figure 1/1B/
- Figure 1/1B/PO_ Callus SSC facs.xls
- Figure 1/1C/
- Figure 1/1C/WT 3dpf callus, PO - SSC - RNAseq - all gene list.xlsx
- Figure 1/1D/
- Figure 1/1D/qPCR of  PO_Callus SSCs.xlsx
- Figure 1/1E/
- Figure 1/1E/0 dpf_left.tif
- Figure 1/1E/0 dpf_right.tif
- Figure 1/1E/3 dpf_left.tif
- Figure 1/1E/3 dpf_right.tif
- Figure 1/1F/
- Figure 1/1F/Bnc2-GFP+ percentage of 0dpf and 3dpf.xlsx
- Figure 1/1G/
- Figure 1/1G/Bnc2-GFP mice - SSC flow.pdf
- Figure 1/1H/
- Figure 1/1H/Percentage of SSCs in Bnc2-GFP+_- cells (Quantitative statistics of flow cytometry analysis).xlsx
- Figure 1/1I/
- Figure 1/1I/Number of SSCs in Bnc2-GFP+_- cells (Quantitative statistics of flow cytometry analysis).xlsx
