# Supplementary material for: Basonuclin-2 promotes fracture repair through NuRD-dependent chromatin remodeling in periosteal stem cells
Source: EMBO J. 2025 Dec 22;45(4):1060–76. doi: 10.1038/s44318-025-00664-1 (PMC12910080; doi:10.1038/s44318-025-00664-1)
Supplement: Supplementary file 3 — Source data Fig. 1 [file 44318_2025_664_MOESM3_ESM.zip › Figure 1/1B/PO_ Callus SSC facs.xls]

## Sheet: Sheet0
	p1/Single Cells/Lin-/Lin- CD90.2- 6C3- | Freq. of Parent	SSC
Specimen_001_20230220 24#_027.fcs	46.4 %	10.7 %
Specimen_001_20230220 25#_028.fcs	49.4 %	14.5 %
Specimen_001_20230220 26#_029.fcs	51.6 %	11.2%
Specimen_001_20230220 32#_035.fcs	56.7 %	18.9%
Specimen_001_20230220 33#_036.fcs	55.3 %	27.7%
Specimen_001_20230220 34#_037.fcs	59.0 %	19.4%
