# Supplementary material for: Basonuclin-2 promotes fracture repair through NuRD-dependent chromatin remodeling in periosteal stem cells
Source: EMBO J. 2025 Dec 22;45(4):1060–76. doi: 10.1038/s44318-025-00664-1 (PMC12910080; doi:10.1038/s44318-025-00664-1)
Supplement: Supplementary file 3 — Source data Fig. 1 [file 44318_2025_664_MOESM3_ESM.zip › Figure 1/1C/WT 3dpf callus, PO - SSC - RNAseq - all gene list.xlsx]

## Sheet: Sheet1
gene_id	GeneSymbol	Description	Exonic.gene.sizes	Callus-1_FPKM	Callus-2_FPKM	Callus	PO-1	PO-2	Po-3	PO	FC	Log2 FC	P value	Chr	Start	End	Strand	GO_BP	GO_CC	GO_MF	KO	Pathway
ENSMUSG00000084166	Gm6451	predicted gene 6451 [Source:MGI Symbol%3BAcc:MGI:3648305]	717	0.35	0.36	0.355	0	0	0	0	#DIV/0!	#DIV/0!	0.000198314	X	150196664	150197380	-	GO:0000460:maturation of 5.8S rRNA;GO:0000470:maturation of LSU-rRNA;	GO:0005730:nucleolus;GO:0030687:preribosome, large subunit precursor;	-	K14842	-
ENSMUSG00000083027	Gm13140	predicted gene 13140 [Source:MGI Symbol%3BAcc:MGI:3649297]	3151	0.48	0.44	0.46	0	0	2	0.666667	0.69	-0.535332	0.00188502	4	147026933	147030282	+	GO:0043044:ATP-dependent chromatin remodeling;GO:0006333:chromatin assembly or disassembly;GO:0006338:chromatin remodeling;GO:0006352:DNA-templated transcription, initiation;GO:0006334:nucleosome assembly;GO:0016584:nucleosome positioning;GO:0045944:positive regulation of transcription from RNA polymerase II promoter;GO:0045893:positive regulation of transcription, DNA-templated;GO:0000183:chroma…	GO:0005677:chromatin silencing complex;GO:0000793:condensed chromosome;GO:0005829:cytosol;GO:0001650:fibrillar center;GO:0043231:intracellular membrane-bounded organelle;GO:0031010:ISWI-type complex;GO:0043596:nuclear replication fork;GO:0005654:nucleoplasm;GO:0005634:nucleus;GO:0016589:NURF complex;GO:0031213:RSF complex;	GO:0005524:ATP binding;GO:0008094:DNA-dependent ATPase activity;GO:0003677:DNA binding;GO:0004386:helicase activity;GO:0042393:histone binding;GO:0016787:hydrolase activity;GO:0031491:nucleosome binding;GO:0070615:nucleosome-dependent ATPase activity;	K11654	-
ENSMUSG00000118240	Gm1859	predicted gene 1859 [Source:MGI Symbol%3BAcc:MGI:3037717]	495	1.53	1.36	1.445	0	0	0	0	#DIV/0!	#DIV/0!	0.00344235	18	53354464	53354958	-	GO:0000915:actomyosin contractile ring assembly;GO:0035556:intracellular signal transduction;GO:0000281:mitotic cytokinesis;GO:0051256:mitotic spindle midzone assembly;GO:0007405:neuroblast proliferation;GO:0032467:positive regulation of cytokinesis;GO:0051988:regulation of attachment of spindle microtubules to kinetochore;GO:0045995:regulation of embryonic development;GO:0007283:spermatogenesis;…	GO:0001669:acrosomal vesicle;GO:0097149:centralspindlin complex;GO:0032154:cleavage furrow;GO:0031234:extrinsic component of cytoplasmic side of plasma membrane;GO:0090543:Flemming body;GO:0030496:midbody;GO:0072686:mitotic spindle;GO:0005654:nucleoplasm;GO:0005634:nucleus;GO:0005819:spindle;GO:0051233:spindle midzone;	GO:0043014:alpha-tubulin binding;GO:0048487:beta-tubulin binding;GO:0043015:gamma-tubulin binding;GO:0005096:GTPase activator activity;GO:0046872:metal ion binding;GO:0008017:microtubule binding;GO:0005547:phosphatidylinositol-3,4,5-trisphosphate binding;GO:0019901:protein kinase binding;	K16733	-
ENSMUSG00000109125	Gm45159	predicted gene 45159 [Source:MGI Symbol%3BAcc:MGI:5753735]	25241	0.08	0.07	0.075	0	0	0	0	#DIV/0!	#DIV/0!	0.00441503	7	90536280	90589260	+	-	-	-	-	-
ENSMUSG00000078521	Aunip	aurora kinase A and ninein interacting protein [Source:MGI Symbol%3BAcc:MGI:1917135]	1275	12.07	10.45	11.26	0	0	0	0	#DIV/0!	#DIV/0!	0.00513497	4	134238310	134251238	+	GO:0000724:double-strand break repair via homologous recombination;GO:2001033:negative regulation of double-strand break repair via nonhomologous end joining;GO:0007051:spindle organization;	GO:0005813:centrosome;GO:0005737:cytoplasm;GO:0005634:nucleus;GO:0000922:spindle pole;	GO:0003684:damaged DNA binding;	K16800	-
ENSMUSG00000108319	Gm44552	predicted gene 44552 [Source:MGI Symbol%3BAcc:MGI:5753128]	1247	0.2	0.17	0.185	0	0	0	0	#DIV/0!	#DIV/0!	0.00651001	7	73147750	73148996	-	-	-	-	-	-
ENSMUSG00000082778	Gm15191	predicted gene 15191 [Source:MGI Symbol%3BAcc:MGI:3708125]	1000	0.25	0.21	0.23	0	0	0.2	0.0666667	3.45	1.7866	0.00747674	X	150728364	150729363	+	GO:0006915:apoptotic process;GO:0019933:cAMP-mediated signaling;GO:0005975:carbohydrate metabolic process;GO:0071346:cellular response to interferon-gamma;GO:0050832:defense response to fungus;GO:0006094:gluconeogenesis;GO:0006096:glycolytic process;GO:0051873:killing by host of symbiont cells;GO:0031640:killing of cells of other organism;GO:0000226:microtubule cytoskeleton organization;GO:001095…	GO:0005737:cytoplasm;GO:0005829:cytosol;GO:0097452:GAIT complex;GO:0043231:intracellular membrane-bounded organelle;GO:0031906:late endosome lumen;GO:0005811:lipid particle;GO:0015630:microtubule cytoskeleton;GO:0005739:mitochondrion;GO:0043209:myelin sheath;GO:0031965:nuclear membrane;GO:0005634:nucleus;GO:0005886:plasma membrane;	GO:0019828:aspartic-type endopeptidase inhibitor activity;GO:0019899:enzyme binding;GO:0004365:glyceraldehyde-3-phosphate dehydrogenase (NAD+) (phosphorylating) activity;GO:0042802:identical protein binding;GO:0008017:microtubule binding;GO:0051287:NAD binding;GO:0050661:NADP binding;GO:0035605:peptidyl-cysteine S-nitrosylase activity;	K00134	;ko00010 Glycolysis / Gluconeogenesis;ko00710 Carbon fixation in photosynthetic organisms;ko01100 Metabolic pathways;ko01110 Biosynthesis of secondary metabolites;ko01120 Microbial metabolism in diverse environments;ko01200 Carbon metabolism;ko01230 Biosynthesis of amino acids;ko04066 HIF-1 signaling pathway;ko05010 Alzheimer disease;ko05130 Pathogenic Escherichia coli infection;ko05132 Salmonell…
ENSMUSG00000096810	Gm10481	predicted gene 10481 [Source:MGI Symbol%3BAcc:MGI:3708707]	1002	0.25	0.21	0.23	0	0	0	0	#DIV/0!	#DIV/0!	0.00747674	5	13092400	13093401	-	GO:0006006:glucose metabolic process;GO:0006096:glycolytic process;GO:0045087:innate immune response;GO:0000226:microtubule cytoskeleton organization;GO:0051402:neuron apoptotic process;GO:0035606:peptidyl-cysteine S-trans-nitrosylation;GO:0043123:positive regulation of I-kappaB kinase/NF-kappaB signaling;GO:0032481:positive regulation of type I interferon production;GO:0050821:protein stabilizat…	GO:0005737:cytoplasm;GO:0005829:cytosol;GO:0097452:GAIT complex;GO:0015630:microtubule cytoskeleton;GO:0005634:nucleus;	GO:0004365:glyceraldehyde-3-phosphate dehydrogenase (NAD+) (phosphorylating) activity;GO:0008017:microtubule binding;GO:0051287:NAD binding;GO:0050661:NADP binding;GO:0035605:peptidyl-cysteine S-nitrosylase activity;	K00134	;ko00010 Glycolysis / Gluconeogenesis;ko00710 Carbon fixation in photosynthetic organisms;ko01100 Metabolic pathways;ko01110 Biosynthesis of secondary metabolites;ko01120 Microbial metabolism in diverse environments;ko01200 Carbon metabolism;ko01230 Biosynthesis of amino acids;ko04066 HIF-1 signaling pathway;ko05010 Alzheimer disease;ko05130 Pathogenic Escherichia coli infection;ko05132 Salmonell…
ENSMUSG00000109416	Gm44863	predicted gene 44863 [Source:MGI Symbol%3BAcc:MGI:5753439]	1422	0.18	0.15	0.165	0	0	3.14	1.04667	0.157643	-2.66526	0.0081634	7	6756042	6757463	+	-	-	-	-	-
ENSMUSG00000110744	Gm5171	predicted gene 5171 [Source:MGI Symbol%3BAcc:MGI:3642952]	1415	0.18	0.15	0.165	0	0	0	0	#DIV/0!	#DIV/0!	0.0081634	10	30656853	30658267	-	GO:0002218:activation of innate immune response;GO:0007623:circadian rhythm;GO:0006310:DNA recombination;GO:0006281:DNA repair;GO:0045087:innate immune response;GO:0000398:mRNA splicing, via spliceosome;GO:1903377:negative regulation of oxidative stress-induced neuron intrinsic apoptotic signaling pathway;GO:0045892:negative regulation of transcription, DNA-templated;GO:0042752:regulation of circ…	GO:0001650:fibrillar center;GO:0016363:nuclear matrix;GO:0016607:nuclear speck;GO:0005654:nucleoplasm;GO:0005634:nucleus;GO:0042382:paraspeckles;GO:0090575:RNA polymerase II transcription factor complex;	GO:0003682:chromatin binding;GO:0042802:identical protein binding;GO:0003676:nucleic acid binding;GO:0003723:RNA binding;GO:0000976:transcription regulatory region sequence-specific DNA binding;	K13214	-
ENSMUSG00000120655	-	novel transcript%2C antisense to KO:Pabpc4and Pabpc4	1364	0.19	0.23	0.21	0	0	0	0	#DIV/0!	#DIV/0!	0.00894873	4	123179341	123180704	-	-	-	-	-	-
ENSMUSG00000104268	Gm37750	predicted gene%2C 37750 [Source:MGI Symbol%3BAcc:MGI:5610978]	129	1.96	1.61	1.785	0	0	0	0	#DIV/0!	#DIV/0!	0.00947529	9	103930526	103930654	+	-	-	-	-	-
ENSMUSG00000107020	Gm6051	predicted gene 6051 [Source:MGI Symbol%3BAcc:MGI:3645584]	352	0.72	0.59	0.655	0	0	0	0	#DIV/0!	#DIV/0!	0.00970479	5	76221072	76221423	-	GO:0000045:autophagosome assembly;GO:0000422:mitochondrion degradation;GO:0006995:cellular response to nitrogen starvation;GO:0006891:intra-Golgi vesicle-mediated transport;GO:0016236:macroautophagy;GO:1901799:negative regulation of proteasomal protein catabolic process;GO:0032781:positive regulation of ATPase activity;GO:0070972:protein localization to endoplasmic reticulum;GO:0015031:protein tr…	GO:0005776:autophagosome;GO:0000421:autophagosome membrane;GO:0031410:cytoplasmic vesicle;GO:0005829:cytosol;GO:0005789:endoplasmic reticulum membrane;GO:0000139:Golgi membrane;	GO:0051117:ATPase binding;GO:0000149:SNARE binding;GO:0031625:ubiquitin protein ligase binding;	K08341	;ko04068 FoxO signaling pathway;ko04136 Autophagy - other;ko04137 Mitophagy - animal;ko04138 Autophagy - yeast;ko04139 Mitophagy - yeast;ko04140 Autophagy - animal;ko04212 Longevity regulating pathway - worm;ko04371 Apelin signaling pathway;ko04621 NOD-like receptor signaling pathway;ko04727 GABAergic synapse;ko05014 Amyotrophic lateral sclerosis;ko05022 Pathways of neurodegeneration - multiple d…
ENSMUSG00000114602	Gm49223	predicted gene%2C 49223 [Source:MGI Symbol%3BAcc:MGI:6118679]	395	0.64	0.52	0.58	0	0	0	0	#DIV/0!	#DIV/0!	0.0105328	13	84422963	84428936	+	-	-	-	-	-
ENSMUSG00000078776	9530053A07Rik	RIKEN cDNA 9530053A07 gene [Source:MGI Symbol%3BAcc:MGI:2442118]	11843	0.04	0.05	0.045	0	0	0	0	#DIV/0!	#DIV/0!	0.0121217	7	27828891	27864236	+	-	GO:0070062:extracellular exosome;GO:0031012:extracellular matrix;GO:0005615:extracellular space;	-	-	-
ENSMUSG00000110972	5830462O15Rik	RIKEN cDNA 5830462O15 gene [Source:MGI Symbol%3BAcc:MGI:1923360]	1655	0.15	0.19	0.17	0	0	0	0	#DIV/0!	#DIV/0!	0.0135599	9	44090344	44091998	-	-	-	-	-	-
ENSMUSG00000019982	Myb	myeloblastosis oncogene [Source:MGI Symbol%3BAcc:MGI:97249]	8933	0.25	0.19	0.22	0	0	2.64	0.88	0.25	-2	0.0180919	10	21000834	21036883	-	GO:0030183:B cell differentiation;GO:0006816:calcium ion transport;GO:0071354:cellular response to interleukin-6;GO:0006338:chromatin remodeling;GO:0048566:embryonic digestive tract development;GO:0000082:G1/S transition of mitotic cell cycle;GO:0048872:homeostasis of number of cells;GO:0001701:in utero embryonic development;GO:0000278:mitotic cell cycle;GO:0030099:myeloid cell differentiation;GO…	GO:0005829:cytosol;GO:0005654:nucleoplasm;GO:0005634:nucleus;	GO:0003677:DNA binding;GO:0001228:RNA polymerase II transcription regulatory region sequence-specific DNA binding transcription factor activity involved in positive regulation of transcription;GO:0003700:sequence-specific DNA binding transcription factor activity;GO:0000981:sequence-specific DNA binding RNA polymerase II transcription factor activity;GO:0000978:RNA polymerase II core promoter pro…	K09420	;ko04151 PI3K-Akt signaling pathway;
ENSMUSG00000022696	Sidt1	SID1 transmembrane family%2C member 1 [Source:MGI Symbol%3BAcc:MGI:2443155]	5623	0.04	0.03	0.035	0	0	0.32	0.106667	0.328125	-1.60768	0.0198039	16	44060543	44153559	-	GO:0050658:RNA transport;	GO:0016021:integral component of membrane;GO:0005764:lysosome;GO:0005886:plasma membrane;	GO:0015485:cholesterol binding;GO:0003725:double-stranded RNA binding;GO:0051033:RNA transmembrane transporter activity;	-	-
ENSMUSG00000056328	Myh1	myosin%2C heavy polypeptide 1%2C skeletal muscle%2C adult [Source:MGI Symbol%3BAcc:MGI:1339711]	6353	1.19	0.86	1.025	0	0	0	0	#DIV/0!	#DIV/0!	0.0249475	11	67090878	67115401	+	GO:0006936:muscle contraction;	GO:0030016:myofibril;GO:0016459:myosin complex;GO:0032982:myosin filament;GO:0031672:A band;GO:0036464:cytoplasmic ribonucleoprotein granule;GO:0014704:intercalated disc;GO:0005859:muscle myosin complex;	GO:0051015:actin filament binding;GO:0005524:ATP binding;GO:0005516:calmodulin binding;GO:0003774:motor activity;	K10352	;ko04270 Vascular smooth muscle contraction;ko04530 Tight junction;ko04810 Regulation of actin cytoskeleton;ko05130 Pathogenic Escherichia coli infection;
ENSMUSG00000099906	Lincmd1	long intergenic non-protein coding RNA of muscle differentiation 1 [Source:NCBI gene (formerly Entrezgene)%3BAcc:105661730]	5551	0.95	0.67	0.81	0	0	0	0	#DIV/0!	#DIV/0!	0.0285982	1	20740106	20754522	+	-	-	-	-	-
ENSMUSG00000108353	Gm45205	predicted gene 45205 [Source:MGI Symbol%3BAcc:MGI:5753781]	3330	0.23	0.16	0.195	0	0	0	0	#DIV/0!	#DIV/0!	0.030738	7	127592441	127595770	+	-	-	-	-	-
ENSMUSG00000116475	Gm19945	predicted gene%2C 19945 [Source:MGI Symbol%3BAcc:MGI:5012130]	240	1.05	1.51	1.28	0	0	0	0	#DIV/0!	#DIV/0!	0.0308035	15	76034568	76034807	+	GO:0051301:cell division;GO:0008283:cell proliferation;GO:0007127:meiosis I;GO:0044772:mitotic cell cycle phase transition;GO:0007346:regulation of mitotic cell cycle;GO:0006357:regulation of transcription from RNA polymerase II promoter;	GO:0000307:cyclin-dependent protein kinase holoenzyme complex;GO:0019005:SCF ubiquitin ligase complex;	GO:0003682:chromatin binding;GO:0061575:cyclin-dependent protein serine/threonine kinase activator activity;GO:0042393:histone binding;GO:0019901:protein kinase binding;GO:0043130:ubiquitin binding;	K02219	;ko04111 Cell cycle - yeast;ko05200 Pathways in cancer;ko05222 Small cell lung cancer;
ENSMUSG00000081789	Gm11893	predicted gene 11893 [Source:MGI Symbol%3BAcc:MGI:3651418]	491	0.51	0.32	0.415	0	0	0	0	#DIV/0!	#DIV/0!	0.048613	4	25541791	25542281	-	GO:0008283:cell proliferation;GO:0051085:chaperone mediated protein folding requiring cofactor;GO:0051131:chaperone-mediated protein complex assembly;GO:0042921:glucocorticoid receptor signaling pathway;GO:0005978:glycogen biosynthetic process;GO:0060430:lung saccule development;GO:0060548:negative regulation of cell death;GO:0010628:positive regulation of gene expression;GO:0042327:positive regu…	GO:0005884:actin filament;GO:0005829:cytosol;GO:0043231:intracellular membrane-bounded organelle;GO:0043005:neuron projection;GO:0043025:neuronal cell body;GO:0005634:nucleus;GO:0048471:perinuclear region of cytoplasm;GO:0032991:macromolecular complex;GO:0005697:telomerase holoenzyme complex;	GO:0051087:chaperone binding;GO:0070182:DNA polymerase binding;GO:0019899:enzyme binding;GO:0051879:Hsp90 protein binding;GO:0002039:p53 binding;GO:0050220:prostaglandin-E synthase activity;GO:0003720:telomerase activity;GO:0051082:unfolded protein binding;	K15730	;ko00590 Arachidonic acid metabolism;ko01100 Metabolic pathways;
ENSMUSG00000107971	Gm44260	predicted gene%2C 44260 [Source:MGI Symbol%3BAcc:MGI:5690652]	2094	0.24	0.15	0.195	0	0	0	0	#DIV/0!	#DIV/0!	0.0493458	6	120889861	120891954	-	-	-	-	-	-
ENSMUSG00000086436	Gm13690	predicted gene 13690 [Source:MGI Symbol%3BAcc:MGI:3652065]	285	0.89	0.55	0.72	0	0	20.66	6.88667	0.10455	-3.25774	0.0514814	2	80459628	80459912	-	GO:0032436:positive regulation of proteasomal ubiquitin-dependent protein catabolic process;GO:0045944:positive regulation of transcription from RNA polymerase II promoter;GO:0016925:protein sumoylation;	GO:0005634:nucleus;GO:0016605:PML body;	GO:0031386:protein tag;GO:0019789:SUMO transferase activity;GO:0031625:ubiquitin protein ligase binding;GO:0044389:ubiquitin-like protein ligase binding;	K12160	;ko03013 RNA transport;ko05418 Fluid shear stress and atherosclerosis;
ENSMUSG00000086018	Gm13179	predicted gene 13179 [Source:MGI Symbol%3BAcc:MGI:3701958]	978	0.26	0.16	0.21	0	0	0	0	#DIV/0!	#DIV/0!	0.0522833	2	4590835	4592098	-	-	-	-	-	-
ENSMUSG00000084133	Gm12856	predicted gene 12856 [Source:MGI Symbol%3BAcc:MGI:3649664]	1293	0.59	0.36	0.475	0	0	0.16	0.0533333	8.90625	3.15482	0.0539181	4	118799257	118800549	-	GO:0051301:cell division;GO:2000775:histone H3-S10 phosphorylation involved in chromosome condensation;GO:0001701:in utero embryonic development;GO:0007080:mitotic metaphase plate congression;GO:0007052:mitotic spindle organization;GO:0051987:positive regulation of attachment of spindle microtubules to kinetochore;GO:0048146:positive regulation of fibroblast proliferation;GO:0010971:positive regu…	GO:0005813:centrosome;GO:0097125:cyclin B1-CDK1 complex;GO:0005737:cytoplasm;GO:0005829:cytosol;GO:0016020:membrane;GO:0005759:mitochondrial matrix;GO:0005634:nucleus;GO:0000940:condensed chromosome outer kinetochore;GO:0000922:spindle pole;	GO:0061575:cyclin-dependent protein serine/threonine kinase activator activity;GO:0005113:patched binding;GO:0019901:protein kinase binding;GO:0044389:ubiquitin-like protein ligase binding;	K05868	;ko04068 FoxO signaling pathway;ko04110 Cell cycle;ko04114 Oocyte meiosis;ko04115 p53 signaling pathway;ko04218 Cellular senescence;ko04914 Progesterone-mediated oocyte maturation;ko05170 Human immunodeficiency virus 1 infection;
ENSMUSG00000063704	Mapk15	mitogen-activated protein kinase 15 [Source:MGI Symbol%3BAcc:MGI:2652894]	2563	0.1	0.06	0.08	0	0	0	0	#DIV/0!	#DIV/0!	0.057191	15	75865618	75871003	+	GO:0006974:cellular response to DNA damage stimulus;GO:0090494:dopamine uptake;GO:0007029:endoplasmic reticulum organization;GO:0035556:intracellular signal transduction;GO:0030336:negative regulation of cell migration;GO:0008156:negative regulation of DNA replication;GO:0000122:negative regulation of transcription from RNA polymerase II promoter;GO:0008284:positive regulation of cell proliferati…	GO:0005776:autophagosome;GO:0005923:bicellular tight junction;GO:0005911:cell-cell junction;GO:0005814:centriole;GO:0036064:ciliary basal body;GO:0005737:cytoplasm;GO:0031410:cytoplasmic vesicle;GO:0005794:Golgi apparatus;GO:0072687:meiotic spindle;GO:0005634:nucleus;	GO:0005524:ATP binding;GO:0003682:chromatin binding;GO:0016301:kinase activity;GO:0004707:MAP kinase activity;GO:0004672:protein kinase activity;GO:0004674:protein serine/threonine kinase activity;	K19603	;ko04657 IL-17 signaling pathway;
ENSMUSG00000102553	D930036K23Rik	RIKEN cDNA D930036K23 gene [Source:MGI Symbol%3BAcc:MGI:2442341]	3964	0.06	0.1	0.08	0	0	0	0	#DIV/0!	#DIV/0!	0.057191	2	14020897	14024860	-	-	-	-	-	-
ENSMUSG00000091577	Gm6211	predicted gene 6211 [Source:MGI Symbol%3BAcc:MGI:3646534]	4275	0.12	0.07	0.095	0	0	0.14	0.0466667	2.03571	1.02554	0.0627991	13	103296303	103300577	-	GO:0000494:box C/D snoRNA 3'-end processing;GO:1990258:histone glutamine methylation;GO:0031167:rRNA methylation;GO:0016074:snoRNA metabolic process;GO:0048254:snoRNA localization;	GO:0031428:box C/D snoRNP complex;GO:0015030:Cajal body;GO:0005694:chromosome;GO:0001651:dense fibrillar component;GO:0001650:fibrillar center;GO:0001652:granular component;GO:0005730:nucleolus;GO:0005654:nucleoplasm;GO:0005634:nucleus;GO:0032040:small-subunit processome;	GO:0051117:ATPase binding;GO:1990259:histone-glutamine methyltransferase activity;GO:0003723:RNA binding;GO:0008649:rRNA methyltransferase activity;GO:0001094:TFIID-class transcription factor binding;	K14563	;ko03008 Ribosome biogenesis in eukaryotes;
ENSMUSG00000070385	Ampd1	adenosine monophosphate deaminase 1 [Source:MGI Symbol%3BAcc:MGI:88015]	3548	0.07	0.04	0.055	0	0	0	0	#DIV/0!	#DIV/0!	0.0669922	3	102981330	103007036	+	GO:0046033:AMP metabolic process;GO:0006188:IMP biosynthetic process;GO:0032264:IMP salvage;GO:0010033:response to organic substance;	GO:0005829:cytosol;	GO:0003876:AMP deaminase activity;GO:0042802:identical protein binding;GO:0046872:metal ion binding;GO:0032036:myosin heavy chain binding;	K01490	;ko00230 Purine metabolism;ko01100 Metabolic pathways;ko01110 Biosynthesis of secondary metabolites;
ENSMUSG00000046159	Chrm3	cholinergic receptor%2C muscarinic 3%2C cardiac [Source:MGI Symbol%3BAcc:MGI:88398]	6253	0.36	0.2	0.28	0	0	0	0	#DIV/0!	#DIV/0!	0.0728274	13	9925522	10410883	-	GO:0007197:adenylate cyclase-inhibiting G-protein coupled acetylcholine receptor signaling pathway;GO:0019722:calcium-mediated signaling;GO:0007268:synaptic transmission;GO:0007213:G-protein coupled acetylcholine receptor signaling pathway;GO:0007187:G-protein coupled receptor signaling pathway, coupled to cyclic nucleotide second messenger;GO:0003063:negative regulation of heart rate by acetylch…	GO:0032279:asymmetric synapse;GO:0043679:axon terminus;GO:0009925:basal plasma membrane;GO:0016323:basolateral plasma membrane;GO:0030425:dendrite;GO:0005789:endoplasmic reticulum membrane;GO:0005887:integral component of plasma membrane;GO:0016020:membrane;GO:0005886:plasma membrane;GO:0045202:synapse;	GO:0042166:acetylcholine binding;GO:0016907:G-protein coupled acetylcholine receptor activity;GO:0004993:serotonin receptor activity;GO:0030594:neurotransmitter receptor activity;	K04131	;ko04020 Calcium signaling pathway;ko04080 Neuroactive ligand-receptor interaction;ko04725 Cholinergic synapse;ko04742 Taste transduction;ko04810 Regulation of actin cytoskeleton;ko04911 Insulin secretion;ko04970 Salivary secretion;ko04971 Gastric acid secretion;ko04972 Pancreatic secretion;ko05010 Alzheimer disease;ko05022 Pathways of neurodegeneration - multiple diseases;
ENSMUSG00000030887	Pdzd9	PDZ domain containing 9 [Source:MGI Symbol%3BAcc:MGI:1915233]	2180	0.23	0.12	0.175	0	0	0	0	#DIV/0!	#DIV/0!	0.0861961	7	120257954	120269566	-	-	-	-	K00415	;ko00190 Oxidative phosphorylation;ko01100 Metabolic pathways;ko04260 Cardiac muscle contraction;ko04714 Thermogenesis;ko04932 Non-alcoholic fatty liver disease;ko05010 Alzheimer disease;ko05012 Parkinson disease;ko05014 Amyotrophic lateral sclerosis;ko05016 Huntington disease;ko05020 Prion disease;ko05022 Pathways of neurodegeneration - multiple diseases;
ENSMUSG00000069267	H3c2	H3 clustered histone 2 [Source:MGI Symbol%3BAcc:MGI:2448319]	620	0.81	0.42	0.615	0	0	2.95	0.983333	0.625424	-0.677094	0.0875361	13	23936250	23936869	+	GO:0006334:nucleosome assembly;	GO:0000785:chromatin;GO:0000786:nucleosome;GO:0005634:nucleus;GO:0005700:polytene chromosome;GO:0035059:RCAF complex;	GO:0031492:nucleosomal DNA binding;GO:0046982:protein heterodimerization activity;	K11253	;ko04613 Neutrophil extracellular trap formation;ko05034 Alcoholism;ko05131 Shigellosis;ko05202 Transcriptional misregulation in cancer;ko05322 Systemic lupus erythematosus;
ENSMUSG00000028457	Atp8b5	ATPase%2C class I%2C type 8B%2C member 5 [Source:MGI Symbol%3BAcc:MGI:2444287]	6473	0.16	0.08	0.12	0	0	0	0	#DIV/0!	#DIV/0!	0.095466	4	43267159	43373833	+	GO:0007030:Golgi organization;GO:0045332:phospholipid translocation;GO:0015914:phospholipid transport;	GO:0002080:acrosomal membrane;GO:0001669:acrosomal vesicle;GO:0016021:integral component of membrane;GO:0016020:membrane;GO:0005886:plasma membrane;GO:0005802:trans-Golgi network;	GO:0005524:ATP binding;GO:0000287:magnesium ion binding;GO:0090555:phosphatidylethanolamine-translocating ATPase activity;	K01530	-
ENSMUSG00000038011	Dnah10	dynein%2C axonemal%2C heavy chain 10 [Source:MGI Symbol%3BAcc:MGI:1860299]	16086	0.02	0.01	0.015	0	0	0	0	#DIV/0!	#DIV/0!	0.095466	5	124802149	124911372	+	GO:0007018:microtubule-based movement;	GO:0005930:axoneme;GO:0030286:dynein complex;GO:0005874:microtubule;	GO:0005524:ATP binding;GO:0008569:ATP-dependent microtubule motor activity, minus-end-directed;GO:0045505:dynein intermediate chain binding;GO:0051959:dynein light intermediate chain binding;	K10408	;ko05014 Amyotrophic lateral sclerosis;ko05016 Huntington disease;ko05022 Pathways of neurodegeneration - multiple diseases;
ENSMUSG00000082280	Gm5847	predicted gene 5847 [Source:MGI Symbol%3BAcc:MGI:3648046]	1595	0.16	0.32	0.24	0	0	0	0	#DIV/0!	#DIV/0!	0.095466	3	65521010	65522604	+	GO:0070314:G1 to G0 transition;GO:0009448:gamma-aminobutyric acid metabolic process;GO:0021782:glial cell development;GO:0006541:glutamine metabolic process;GO:0006544:glycine metabolic process;GO:0006564:L-serine biosynthetic process;GO:0006563:L-serine metabolic process;GO:0021915:neural tube development;GO:0022008:neurogenesis;GO:0031175:neuron projection development;GO:0010468:regulation of g…	GO:0043209:myelin sheath;	GO:0051287:NAD binding;GO:0004617:phosphoglycerate dehydrogenase activity;	K00058	;ko00260 Glycine, serine and threonine metabolism;ko00270 Cysteine and methionine metabolism;ko00680 Methane metabolism;ko01100 Metabolic pathways;ko01110 Biosynthesis of secondary metabolites;ko01120 Microbial metabolism in diverse environments;ko01200 Carbon metabolism;ko01230 Biosynthesis of amino acids;
ENSMUSG00000112129	Pbld1	phenazine biosynthesis-like protein domain containing 1 [Source:MGI Symbol%3BAcc:MGI:1915621]	3928	0.06	0.03	0.045	0	0	0	0	#DIV/0!	#DIV/0!	0.095466	10	62895941	62913741	+	GO:0009058:biosynthetic process;GO:0030277:maintenance of gastrointestinal epithelium;GO:0060392:negative regulation of SMAD protein import into nucleus;GO:0030512:negative regulation of transforming growth factor beta receptor signaling pathway;	GO:0005737:cytoplasm;	GO:0042802:identical protein binding;GO:0016853:isomerase activity;	K09228	;ko05168 Herpes simplex virus 1 infection;
ENSMUSG00000115801	-	novel transcript	93147	0.02	0.01	0.015	0	0	0.24	0.08	0.1875	-2.41504	0.095466	14	44781512	44874658	-	-	-	-	-	-
ENSMUSG00000062077	Trim54	tripartite motif-containing 54 [Source:MGI Symbol%3BAcc:MGI:1889623]	1436	2.28	1.12	1.7	0	0	0	0	#DIV/0!	#DIV/0!	0.0993559	5	31274056	31294974	+	GO:0030154:cell differentiation;GO:0007026:negative regulation of microtubule depolymerization;GO:0016567:protein ubiquitination;	GO:0005737:cytoplasm;GO:0005874:microtubule;GO:0005875:microtubule associated complex;GO:0030018:Z disc;	GO:0008017:microtubule binding;GO:0061630:ubiquitin protein ligase activity;GO:0008270:zinc ion binding;	K10653	-
ENSMUSG00000097519	4930558J18Rik	RIKEN cDNA 4930558J18 gene [Source:MGI Symbol%3BAcc:MGI:1922573]	4618	0.71	0.34	0.525	0	0	0	0	#DIV/0!	#DIV/0!	0.10498	1	57398377	57416741	-	-	-	-	-	-
ENSMUSG00000110248	Gm45615	predicted gene 45615 [Source:MGI Symbol%3BAcc:MGI:5791451]	656	1.15	0.55	0.85	0	0	0	0	#DIV/0!	#DIV/0!	0.105263	7	113686133	113687592	+	-	-	-	-	-
ENSMUSG00000064023	Klk8	kallikrein related-peptidase 8 [Source:MGI Symbol%3BAcc:MGI:1343327]	1540	0.82	0.37	0.595	0	0	0	0	#DIV/0!	#DIV/0!	0.11818	7	43447001	43453250	+	GO:0008219:cell death;GO:0043616:keratinocyte proliferation;GO:0007613:memory;GO:0048681:negative regulation of axon regeneration;GO:0031642:negative regulation of myelination;GO:0048812:neuron projection morphogenesis;GO:0050807:regulation of synapse organization;GO:0009611:response to wounding;GO:0050808:synapse organization;	GO:0005737:cytoplasm;GO:0005615:extracellular space;GO:0030141:secretory granule;GO:0097180:serine protease inhibitor complex;	GO:0004252:serine-type endopeptidase activity;	K08650	-
ENSMUSG00000109610	Gm7432	predicted gene 7432 [Source:MGI Symbol%3BAcc:MGI:3645713]	879	0.29	0.65	0.47	0	0	0.46	0.153333	3.06522	1.61599	0.120689	8	61833543	61834421	-	GO:0071353:cellular response to interleukin-4;GO:0001731:formation of translation preinitiation complex;GO:0051443:positive regulation of ubiquitin-protein transferase activity;GO:0000028:ribosomal small subunit assembly;GO:0006412:translation;	GO:0005829:cytosol;GO:0022626:cytosolic ribosome;GO:0022627:cytosolic small ribosomal subunit;GO:0005654:nucleoplasm;GO:0045202:synapse;	GO:0019899:enzyme binding;GO:0017134:fibroblast growth factor binding;GO:0003729:mRNA binding;GO:0044877:macromolecular complex binding;GO:0003735:structural constituent of ribosome;	K02981	;ko03010 Ribosome;ko05171 Coronavirus disease - COVID-19;
ENSMUSG00000061615	H2ac4	H2A clustered histone 4 [Source:MGI Symbol%3BAcc:MGI:2448306]	473	1.6	3.62	2.61	0	0	0	0	#DIV/0!	#DIV/0!	0.122772	13	23935109	23935581	+	GO:0006342:chromatin silencing;	GO:0000786:nucleosome;GO:0005634:nucleus;	GO:0003677:DNA binding;GO:0046982:protein heterodimerization activity;	K11251	;ko04217 Necroptosis;ko04613 Neutrophil extracellular trap formation;ko05034 Alcoholism;ko05322 Systemic lupus erythematosus;
ENSMUSG00000081232	Gm14373	predicted gene 14373 [Source:MGI Symbol%3BAcc:MGI:3651800]	2158	0.12	0.05	0.085	0	0	0	0	#DIV/0!	#DIV/0!	0.135841	X	5611781	5613938	-	GO:0007010:cytoskeleton organization;GO:0045727:positive regulation of translation;GO:0010608:posttranscriptional regulation of gene expression;GO:0022604:regulation of cell morphogenesis;GO:0006412:translation;	GO:0010494:cytoplasmic stress granule;GO:0005829:cytosol;	GO:0003730:mRNA 3'-UTR binding;GO:0008143:poly(A) binding;	K18763	-
ENSMUSG00000094974	Rps19-ps2	ribosomal protein S19%2C pseudogene 2 [Source:MGI Symbol%3BAcc:MGI:3647073]	438	0.58	0.24	0.41	0	0	3.24	1.08	0.37963	-1.39734	0.137368	14	53140250	53140687	+	GO:0030218:erythrocyte differentiation;GO:0007219:Notch signaling pathway;GO:0000028:ribosomal small subunit assembly;GO:0006412:translation;	GO:0022627:cytosolic small ribosomal subunit;GO:0005730:nucleolus;GO:0045202:synapse;	GO:0003723:RNA binding;GO:0003735:structural constituent of ribosome;GO:0031369:translation initiation factor binding;	K02966	;ko03010 Ribosome;ko05171 Coronavirus disease - COVID-19;
ENSMUSG00000085043	Gm13184	predicted gene 13184 [Source:MGI Symbol%3BAcc:MGI:3649660]	626	1.21	0.5	0.855	0	0	0	0	#DIV/0!	#DIV/0!	0.137671	2	3469650	3475583	+	-	-	-	-	-
ENSMUSG00000061462	Obscn	obscurin%2C cytoskeletal calmodulin and titin-interacting RhoGEF [Source:MGI Symbol%3BAcc:MGI:2681862]	29422	0.02	0.05	0.035	0	0	0.05	0.0166667	2.1	1.07039	0.144814	11	58885082	59029996	-	GO:0030154:cell differentiation;GO:0014067:negative regulation of phosphatidylinositol 3-kinase signaling;GO:0046777:protein autophosphorylation;GO:0006468:protein phosphorylation;GO:0098609:cell-cell adhesion;GO:0036309:protein localization to M-band;GO:0051056:regulation of small GTPase mediated signal transduction;GO:0045214:sarcomere organization;	GO:0005829:cytosol;GO:0005615:extracellular space;GO:0014704:intercalated disc;GO:0031430:M band;GO:0016604:nuclear body;GO:0005886:plasma membrane;GO:0042383:sarcolemma;GO:0030017:sarcomere;GO:0005863:striated muscle myosin thick filament;GO:0030018:Z disc;GO:0005911:cell-cell junction;GO:0005887:integral component of plasma membrane;GO:0030016:myofibril;	GO:0030506:ankyrin binding;GO:0005524:ATP binding;GO:0045296:cadherin binding;GO:0005516:calmodulin binding;GO:0005085:guanyl-nucleotide exchange factor activity;GO:0046872:metal ion binding;GO:1902936:phosphatidylinositol bisphosphate binding;GO:0005547:phosphatidylinositol-3,4,5-trisphosphate binding;GO:0043325:phosphatidylinositol-3,4-bisphosphate binding;GO:0032266:phosphatidylinositol-3-phos…	K17531	-
ENSMUSG00000091528	Vmn2r-ps158	vomeronasal 2%2C receptor%2C pseudogene 158 [Source:MGI Symbol%3BAcc:MGI:3646456]	2627	0.1	0.04	0.07	0	0	0	0	#DIV/0!	#DIV/0!	0.144814	7	42668189	42697530	+	-	-	-	K04613	-
ENSMUSG00000108095	Gm44067	predicted gene%2C 44067 [Source:MGI Symbol%3BAcc:MGI:5690459]	2971	0.08	0.03	0.055	0	0	1.16	0.386667	0.142241	-2.81359	0.158809	6	128820749	128823922	-	-	-	-	-	-
ENSMUSG00000018845	Unc45b	unc-45 myosin chaperone B [Source:MGI Symbol%3BAcc:MGI:2443377]	4493	2.42	6.6	4.51	0	0	0.09	0.03	150.333	7.23202	0.163614	11	82801376	82834229	+	GO:0030154:cell differentiation;GO:0061077:chaperone-mediated protein folding;GO:0002088:lens development in camera-type eye;GO:0007517:muscle organ development;	GO:0005829:cytosol;	GO:0051879:Hsp90 protein binding;	-	-
ENSMUSG00000101581	C430002N11Rik	RIKEN cDNA C430002N11 gene [Source:MGI Symbol%3BAcc:MGI:2442576]	2111	0.24	0.66	0.45	0	0	10.96	3.65333	0.123175	-3.02122	0.165378	9	96647615	96664530	+	-	-	-	-	-
ENSMUSG00000029378	Areg	amphiregulin [Source:MGI Symbol%3BAcc:MGI:88068]	1215	0.83	0.3	0.565	0	0	1.67	0.556667	1.01497	0.0214372	0.166659	5	91287458	91296291	+	GO:0060598:dichotomous subdivision of terminal units involved in mammary gland duct morphogenesis;GO:0007173:epidermal growth factor receptor signaling pathway;GO:0060750:epithelial cell proliferation involved in mammary gland duct elongation;GO:0007186:G-protein coupled receptor signaling pathway;GO:0014009:glial cell proliferation;GO:0060749:mammary gland alveolus development;GO:0060744:mammary…	GO:0009986:cell surface;GO:0005737:cytoplasm;GO:0005615:extracellular space;GO:0016021:integral component of membrane;GO:0005634:nucleus;	GO:0005125:cytokine activity;GO:0005154:epidermal growth factor receptor binding;GO:0008083:growth factor activity;	K09782	;ko04010 MAPK signaling pathway;ko04012 ErbB signaling pathway;ko04151 PI3K-Akt signaling pathway;ko04390 Hippo signaling pathway;ko05210 Colorectal cancer;
ENSMUSG00000037428	Vgf	VGF nerve growth factor inducible [Source:MGI Symbol%3BAcc:MGI:1343180]	2973	0.25	0.09	0.17	0	0	1.37	0.456667	0.372263	-1.42561	0.167506	5	137055246	137062205	+	GO:0033500:carbohydrate homeostasis;GO:0042742:defense response to bacterium;GO:0006091:generation of precursor metabolites and energy;GO:0042593:glucose homeostasis;GO:0030073:insulin secretion;GO:0001541:ovarian follicle development;GO:0043084:penile erection;GO:0048168:regulation of neuronal synaptic plasticity;GO:0048167:regulation of synaptic plasticity;GO:0051591:response to cAMP;GO:0009409…	GO:0031410:cytoplasmic vesicle;GO:0005576:extracellular region;GO:0005615:extracellular space;GO:0005794:Golgi apparatus;GO:0043231:intracellular membrane-bounded organelle;GO:0043005:neuron projection;GO:0043025:neuronal cell body;GO:0030667:secretory granule membrane;GO:0045202:synapse;GO:0030133:transport vesicle;	GO:0008083:growth factor activity;GO:0005179:hormone activity;GO:0005184:neuropeptide hormone activity;	-	-
ENSMUSG00000034532	Fbxo16	F-box protein 16 [Source:MGI Symbol%3BAcc:MGI:1354706]	3970	0.13	0.37	0.25	0	0	0	0	#DIV/0!	#DIV/0!	0.172621	14	65504067	65561422	+	-	-	-	K10299	-
ENSMUSG00000026532	Spta1	spectrin alpha%2C erythrocytic 1 [Source:MGI Symbol%3BAcc:MGI:98385]	9691	0.03	0.01	0.02	0	0	0.08	0.0266667	0.75	-0.415037	0.183503	1	174000342	174076016	+	GO:0030036:actin cytoskeleton organization;GO:0051693:actin filament capping;GO:0030097:hemopoiesis;GO:0002260:lymphocyte homeostasis;GO:0007009:plasma membrane organization;GO:0006779:porphyrin-containing compound biosynthetic process;GO:0032092:positive regulation of protein binding;GO:0042102:positive regulation of T cell proliferation;GO:0008360:regulation of cell shape;	GO:0030424:axon;GO:0030863:cortical cytoskeleton;GO:0032437:cuticular plate;GO:0009898:cytoplasmic side of plasma membrane;GO:0016020:membrane;GO:0008091:spectrin;GO:0014731:spectrin-associated cytoskeleton;	GO:0003779:actin binding;GO:0005509:calcium ion binding;	K06114	;ko04210 Apoptosis;
ENSMUSG00000032769	Trpa1	transient receptor potential cation channel%2C subfamily A%2C member 1 [Source:MGI Symbol%3BAcc:MGI:3522699]	4263	0.12	0.38	0.25	0	0	0	0	#DIV/0!	#DIV/0!	0.194386	1	14942872	14989086	-	GO:0097553:calcium ion transmembrane import into cytosol;GO:0070588:calcium ion transmembrane transport;GO:0006816:calcium ion transport;GO:0007166:cell surface receptor signaling pathway;GO:0071244:cellular response to carbon dioxide;GO:0070417:cellular response to cold;GO:0034605:cellular response to heat;GO:0050968:detection of chemical stimulus involved in sensory perception of pain;GO:005096…	GO:0016324:apical plasma membrane;GO:0030424:axon;GO:0016021:integral component of membrane;GO:0005887:integral component of plasma membrane;GO:0032421:stereocilium bundle;	GO:0005262:calcium channel activity;GO:0015278:calcium-release channel activity;GO:0015267:channel activity;GO:0042802:identical protein binding;GO:0005216:ion channel activity;GO:0097604:temperature-gated cation channel activity;GO:0005245:voltage-gated calcium channel activity;	K04984	;ko04750 Inflammatory mediator regulation of TRP channels;
ENSMUSG00000074771	Ankef1	ankyrin repeat and EF-hand domain containing 1 [Source:MGI Symbol%3BAcc:MGI:2441685]	7185	0.35	0.11	0.23	0	0	0.59	0.196667	1.16949	0.225881	0.195332	2	136343830	136404011	+	-	-	-	-	-
ENSMUSG00000108500	Gm45033	predicted gene 45033 [Source:MGI Symbol%3BAcc:MGI:5753609]	3167	0.16	0.05	0.105	0	0	0.13	0.0433333	2.42308	1.27684	0.196457	7	115995786	115998952	-	-	-	-	-	-
ENSMUSG00000027971	Ndst4	N-deacetylase/N-sulfotransferase (heparin glucosaminyl) 4 [Source:MGI Symbol%3BAcc:MGI:1932545]	11720	0.04	0.13	0.085	0	0	0.09	0.03	2.83333	1.5025	0.199501	3	125197725	125522548	+	GO:0015014:heparan sulfate proteoglycan biosynthetic process, polysaccharide chain biosynthetic process;GO:0030210:heparin biosynthetic process;GO:0015012:heparan sulfate proteoglycan biosynthetic process;	GO:0005794:Golgi apparatus;GO:0000139:Golgi membrane;GO:0016021:integral component of membrane;	GO:0015016:[heparan sulfate]-glucosamine N-sulfotransferase activity;GO:0019213:deacetylase activity;GO:0008146:sulfotransferase activity;	K02579	;ko00534 Glycosaminoglycan biosynthesis - heparan sulfate / heparin;ko01100 Metabolic pathways;
ENSMUSG00000114023	Gm6474	predicted gene 6474 [Source:MGI Symbol%3BAcc:MGI:3648182]	699	0.72	0.22	0.47	0	0	0	0	#DIV/0!	#DIV/0!	0.200861	13	61835096	61835794	-	GO:0010499:proteasomal ubiquitin-independent protein catabolic process;GO:0043161:proteasome-mediated ubiquitin-dependent protein catabolic process;GO:0009615:response to virus;	GO:0005737:cytoplasm;GO:0005634:nucleus;GO:0000932:cytoplasmic mRNA processing body;GO:0000502:proteasome complex;GO:0005839:proteasome core complex;GO:0019773:proteasome core complex, alpha-subunit complex;	GO:0004175:endopeptidase activity;	K02726	;ko03050 Proteasome;ko05010 Alzheimer disease;ko05012 Parkinson disease;ko05014 Amyotrophic lateral sclerosis;ko05016 Huntington disease;ko05017 Spinocerebellar ataxia;ko05020 Prion disease;ko05022 Pathways of neurodegeneration - multiple diseases;
ENSMUSG00000046613	Vwa5b2	von Willebrand factor A domain containing 5B2 [Source:MGI Symbol%3BAcc:MGI:2681859]	7589	0.1	0.03	0.065	0	0	1.71	0.57	0.114035	-3.13245	0.204413	16	20408221	20424127	+	-	-	-	-	-
ENSMUSG00000121022	-	novel transcript%2C antisense to Cyp39a1	890	0.57	0.17	0.37	0	0	0	0	#DIV/0!	#DIV/0!	0.20554	17	44025811	44055483	-	-	-	-	-	-
ENSMUSG00000044176	Spink10	serine peptidase inhibitor%2C Kazal type 10 [Source:MGI Symbol%3BAcc:MGI:3584533]	8273	0.24	0.07	0.155	0	0	0	0	#DIV/0!	#DIV/0!	0.20979	18	62681982	62801141	+	-	GO:0016021:integral component of membrane;	GO:0004867:serine-type endopeptidase inhibitor activity;	K11154	;ko00830 Retinol metabolism;ko01100 Metabolic pathways;
ENSMUSG00000109879	Gm10997	predicted gene 10997 [Source:MGI Symbol%3BAcc:MGI:3779213]	1500	0.84	0.24	0.54	0	0	0	0	#DIV/0!	#DIV/0!	0.213666	8	65260291	65261790	-	-	-	-	-	-
ENSMUSG00000113101	Gm33424	predicted gene%2C 33424 [Source:MGI Symbol%3BAcc:MGI:5592583]	1031	1.47	0.4	0.935	0	0	0	0	#DIV/0!	#DIV/0!	0.222633	13	53155899	53172529	+	-	-	-	-	-
ENSMUSG00000053353	2310001K24Rik	RIKEN cDNA 2310001K24 gene [Source:MGI Symbol%3BAcc:MGI:1916767]	740	0.34	1.26	0.8	0	0	0	0	#DIV/0!	#DIV/0!	0.224142	2	163313877	163314925	+	-	-	-	-	-
ENSMUSG00000108956	Gm45179	predicted gene 45179 [Source:MGI Symbol%3BAcc:MGI:5753755]	4337	0.06	0.23	0.145	0	0	0	0	#DIV/0!	#DIV/0!	0.230149	7	90698207	90702543	+	-	-	-	-	-
ENSMUSG00000101166	Gm28496	predicted gene 28496 [Source:MGI Symbol%3BAcc:MGI:5579202]	2991	0.59	0.14	0.365	0	0	0	0	#DIV/0!	#DIV/0!	0.24622	7	43896150	43912144	+	-	-	-	-	-
ENSMUSG00000038754	Elovl3	elongation of very long chain fatty acids (FEN1/Elo2%2C SUR4/Elo3%2C yeast)-like 3 [Source:MGI Symbol%3BAcc:MGI:1195976]	1975	7.03	1.65	4.34	0	0	0	0	#DIV/0!	#DIV/0!	0.248002	19	46120336	46124133	+	GO:0034625:fatty acid elongation, monounsaturated fatty acid;GO:0034626:fatty acid elongation, polyunsaturated fatty acid;GO:0019367:fatty acid elongation, saturated fatty acid;GO:0035338:long-chain fatty-acyl-CoA biosynthetic process;GO:0030148:sphingolipid biosynthetic process;GO:0006636:unsaturated fatty acid biosynthetic process;GO:0042761:very long-chain fatty acid biosynthetic process;	GO:0005783:endoplasmic reticulum;GO:0030176:integral component of endoplasmic reticulum membrane;	GO:0009922:fatty acid elongase activity;	K10248	;ko00062 Fatty acid elongation;ko01040 Biosynthesis of unsaturated fatty acids;ko01100 Metabolic pathways;ko01110 Biosynthesis of secondary metabolites;ko01212 Fatty acid metabolism;
ENSMUSG00000101335	Gm28229	predicted gene 28229 [Source:MGI Symbol%3BAcc:MGI:5578935]	2153	1.05	0.24	0.645	0	0	10.65	3.55	0.18169	-2.46045	0.252259	9	88323553	88325705	-	-	-	-	-	-
ENSMUSG00000048592	Gm5946	predicted gene 5946 [Source:MGI Symbol%3BAcc:MGI:3644989]	2724	0.09	0.02	0.055	0	0	0	0	#DIV/0!	#DIV/0!	0.256689	X	149003712	149009017	-	GO:0007420:brain development;GO:0009987:cellular process;GO:0071549:cellular response to dexamethasone stimulus;GO:0071347:cellular response to interleukin-1;GO:0006342:chromatin silencing;GO:0006306:DNA methylation;GO:0048706:embryonic skeletal system development;GO:0048704:embryonic skeletal system morphogenesis;GO:0061484:hematopoietic stem cell homeostasis;GO:0030097:hemopoiesis;GO:0016573:hi…	GO:0005829:cytosol;GO:0000792:heterochromatin;GO:0016604:nuclear body;GO:0005634:nucleus;GO:0031519:PcG protein complex;GO:0035102:PRC1 complex;GO:0000151:ubiquitin ligase complex;	GO:0003682:chromatin binding;GO:0071535:RING-like zinc finger domain binding;GO:0000978:RNA polymerase II core promoter proximal region sequence-specific DNA binding;GO:0043565:sequence-specific DNA binding;GO:0097027:ubiquitin-protein transferase activator activity;GO:0008270:zinc ion binding;	K11459	;ko04550 Signaling pathways regulating pluripotency of stem cells;ko05202 Transcriptional misregulation in cancer;ko05206 MicroRNAs in cancer;
ENSMUSG00000060730	Gm10086	predicted pseudogene 10086 [Source:MGI Symbol%3BAcc:MGI:3642342]	354	0.71	0.15	0.43	0	0	0	0	#DIV/0!	#DIV/0!	0.264393	5	108665045	108665398	+	GO:0006412:translation;	GO:0005829:cytosol;GO:0022625:cytosolic large ribosomal subunit;GO:0005783:endoplasmic reticulum;GO:0005739:mitochondrion;	GO:0003735:structural constituent of ribosome;	K02915	;ko03010 Ribosome;ko05171 Coronavirus disease - COVID-19;
ENSMUSG00000025172	Ankrd2	ankyrin repeat domain 2 (stretch responsive muscle) [Source:MGI Symbol%3BAcc:MGI:1861447]	1138	12.42	2.6	7.51	0	0	0	0	#DIV/0!	#DIV/0!	0.265756	19	42024439	42033549	+	GO:0045662:negative regulation of myoblast differentiation;GO:0010832:negative regulation of myotube differentiation;GO:0000122:negative regulation of transcription from RNA polymerase II promoter;GO:0001817:regulation of cytokine production;GO:1902253:regulation of intrinsic apoptotic signaling pathway by p53 class mediator;GO:2000291:regulation of myoblast proliferation;GO:0006357:regulation of…	GO:0005737:cytoplasm;GO:0005829:cytosol;GO:0000791:euchromatin;GO:0031674:I band;GO:0043231:intracellular membrane-bounded organelle;GO:0030016:myofibril;GO:0005634:nucleus;GO:0016605:PML body;GO:0030017:sarcomere;	GO:0003682:chromatin binding;GO:0043422:protein kinase B binding;GO:0061629:RNA polymerase II sequence-specific DNA binding transcription factor binding;GO:0031432:titin binding;	-	-
ENSMUSG00000048709	Gm8666	predicted gene 8666 [Source:MGI Symbol%3BAcc:MGI:3648747]	292	0.86	0.18	0.52	0	0	7.65	2.55	0.203922	-2.29391	0.265783	X	74518838	74519129	-	GO:0006325:chromatin organization;GO:1901666:positive regulation of NAD+ ADP-ribosyltransferase activity;GO:0048597:post-embryonic camera-type eye morphogenesis;GO:0000720:pyrimidine dimer repair by nucleotide-excision repair;GO:0040034:regulation of development, heterochronic;GO:0050678:regulation of epithelial cell proliferation;GO:0006357:regulation of transcription from RNA polymerase II prom…	GO:0000785:chromatin;GO:0005737:cytoplasm;GO:0005654:nucleoplasm;GO:0005634:nucleus;	GO:0003682:chromatin binding;GO:0031492:nucleosomal DNA binding;	K11299	-
ENSMUSG00000107968	Gm44419	predicted gene%2C 44419 [Source:MGI Symbol%3BAcc:MGI:5690811]	229	1.1	0.23	0.665	0	0	0	0	#DIV/0!	#DIV/0!	0.265932	6	65127981	65128209	+	GO:1902455:negative regulation of stem cell maintenance;GO:0045892:negative regulation of transcription, DNA-templated;GO:0006417:regulation of translation;	GO:0005737:cytoplasm;GO:0005634:nucleus;	GO:0046872:metal ion binding;	-	-
ENSMUSG00000116648	Rpl31-ps12	ribosomal protein L31%2C pseudogene 1 2 [Source:MGI Symbol%3BAcc:MGI:3645866]	375	0.67	0.14	0.405	0	0	0	0	#DIV/0!	#DIV/0!	0.266028	16	16637613	16637987	-	GO:0002181:cytoplasmic translation;GO:0006412:translation;	GO:0005829:cytosol;GO:0022625:cytosolic large ribosomal subunit;GO:0022626:cytosolic ribosome;GO:0070062:extracellular exosome;GO:0005925:focal adhesion;GO:0016020:membrane;GO:0005730:nucleolus;GO:0005654:nucleoplasm;GO:0042788:polysomal ribosome;	GO:0003723:RNA binding;GO:0003735:structural constituent of ribosome;	K02910	;ko03010 Ribosome;ko05171 Coronavirus disease - COVID-19;
ENSMUSG00000085166	Gm15522	predicted gene 15522 [Source:MGI Symbol%3BAcc:MGI:3782969]	785	0.96	0.2	0.58	0	0	0	0	#DIV/0!	#DIV/0!	0.266469	5	34808062	34809821	+	-	-	-	-	-
ENSMUSG00000108218	Olfr1372-ps1	olfactory receptor 1372%2C pseudogene 1 [Source:MGI Symbol%3BAcc:MGI:3031206]	9812	0.1	0.48	0.29	0	0	0	0	#DIV/0!	#DIV/0!	0.266469	11	52045549	52058986	-	-	GO:0016021:integral component of membrane;GO:0005886:plasma membrane;	GO:0004930:G-protein coupled receptor activity;GO:0004984:olfactory receptor activity;	K04257	;ko04740 Olfactory transduction;
ENSMUSG00000075581	Gm16409	predicted gene 16409 [Source:MGI Symbol%3BAcc:MGI:3646708]	747	1.01	0.21	0.61	0	0	0.54	0.18	3.38889	1.76081	0.266761	14	74033984	74034730	-	GO:0006924:activation-induced cell death of T cells;GO:0002181:cytoplasmic translation;GO:0048821:erythrocyte development;GO:0000082:G1/S transition of mitotic cell cycle;GO:0007369:gastrulation;GO:0042593:glucose homeostasis;GO:0022605:oogenesis stage;GO:0043066:negative regulation of apoptotic process;GO:0001890:placenta development;GO:0043065:positive regulation of apoptotic process;GO:0008284…	GO:0044297:cell body;GO:0036464:cytoplasmic ribonucleoprotein granule;GO:0005829:cytosol;GO:0022626:cytosolic ribosome;GO:0022627:cytosolic small ribosomal subunit;GO:0030425:dendrite;GO:0005783:endoplasmic reticulum;GO:0016020:membrane;GO:0005730:nucleolus;GO:0005654:nucleoplasm;GO:0005634:nucleus;GO:0048471:perinuclear region of cytoplasm;GO:0005844:polysome;GO:0015935:small ribosomal subunit;	GO:0019901:protein kinase binding;GO:0003723:RNA binding;GO:0003735:structural constituent of ribosome;	K02991	;ko01521 EGFR tyrosine kinase inhibitor resistance;ko03010 Ribosome;ko04066 HIF-1 signaling pathway;ko04150 mTOR signaling pathway;ko04151 PI3K-Akt signaling pathway;ko04371 Apelin signaling pathway;ko04714 Thermogenesis;ko04910 Insulin signaling pathway;ko05171 Coronavirus disease - COVID-19;ko05205 Proteoglycans in cancer;
ENSMUSG00000046334	Gm6195	predicted pseudogene 6195 [Source:MGI Symbol%3BAcc:MGI:3647661]	357	4.95	1.02	2.985	0	0	0.57	0.19	15.7105	3.97366	0.268081	1	9872422	9872778	-	GO:0006284:base-excision repair;GO:0006260:DNA replication;GO:0000724:double-strand break repair via homologous recombination;GO:0006298:mismatch repair;GO:0006289:nucleotide-excision repair;GO:0042127:regulation of cell proliferation;GO:0007346:regulation of mitotic cell cycle;	GO:0005662:DNA replication factor A complex;GO:0005654:nucleoplasm;GO:0035861:site of double-strand break;	GO:0003684:damaged DNA binding;GO:0003697:single-stranded DNA binding;	K10740	;ko03030 DNA replication;ko03420 Nucleotide excision repair;ko03430 Mismatch repair;ko03440 Homologous recombination;ko03460 Fanconi anemia pathway;
ENSMUSG00000121033	-	novel transcript	469	1.61	0.33	0.97	0	0	0	0	#DIV/0!	#DIV/0!	0.268856	4	129704307	129704775	-	-	-	-	-	-
ENSMUSG00000115420	Rmrp	RNA component of mitochondrial RNAase P [Source:MGI Symbol%3BAcc:MGI:97937]	281	2.69	0.55	1.62	0	0	0	0	#DIV/0!	#DIV/0!	0.269217	4	43492783	43493063	-	-	-	-	-	-
ENSMUSG00000093671	Gm20656	predicted gene 20656 [Source:MGI Symbol%3BAcc:MGI:5313103]	518	0.49	0.1	0.295	0	0	0	0	#DIV/0!	#DIV/0!	0.269486	3	64355388	64367516	+	GO:0006541:glutamine metabolic process;GO:0006177:GMP biosynthetic process;	GO:0005829:cytosol;	GO:0005524:ATP binding;GO:0003921:GMP synthase activity;GO:0016462:pyrophosphatase activity;	K01951	;ko00230 Purine metabolism;ko00983 Drug metabolism - other enzymes;ko01100 Metabolic pathways;
ENSMUSG00000039629	Strip2	striatin interacting protein 2 [Source:MGI Symbol%3BAcc:MGI:2444363]	8329	5.61	1.14	3.375	0	0	2.68	0.893333	3.77799	1.91762	0.270107	6	29917011	29959680	+	GO:0016477:cell migration;GO:0007010:cytoskeleton organization;GO:0008360:regulation of cell shape;	GO:0005737:cytoplasm;GO:0005829:cytosol;	-	-	-
ENSMUSG00000107041	Gm42735	predicted gene 42735 [Source:MGI Symbol%3BAcc:MGI:5662872]	1646	1.38	0.28	0.83	0	0	0	0	#DIV/0!	#DIV/0!	0.270328	5	67791006	67792651	-	-	-	-	-	-
ENSMUSG00000090323	Gm5263	predicted gene 5263 [Source:MGI Symbol%3BAcc:MGI:3647343]	601	0.84	0.17	0.505	0	0	0.34	0.113333	4.45588	2.15571	0.270696	1	146296174	146296774	+	GO:0006919:activation of cysteine-type endopeptidase activity involved in apoptotic process;GO:0000082:G1/S transition of mitotic cell cycle;GO:0048839:inner ear development;GO:0043066:negative regulation of apoptotic process;GO:0045596:negative regulation of cell differentiation;GO:0006334:nucleosome assembly;GO:0008284:positive regulation of cell proliferation;GO:1900087:positive regulation of …	GO:0005737:cytoplasm;GO:0005730:nucleolus;GO:0005654:nucleoplasm;GO:0005634:nucleus;	GO:0042393:histone binding;GO:0070063:RNA polymerase binding;	K18647	-
ENSMUSG00000051225	Fam83a	family with sequence similarity 83%2C member A [Source:MGI Symbol%3BAcc:MGI:2447773]	3171	0.16	0.8	0.48	0	0	0	0	#DIV/0!	#DIV/0!	0.272393	15	57848815	57874405	+	GO:0008283:cell proliferation;GO:0007173:epidermal growth factor receptor signaling pathway;GO:0007165:signal transduction;	GO:0005737:cytoplasm;	GO:0042802:identical protein binding;GO:0036312:phosphatidylinositol 3-kinase regulatory subunit binding;GO:0019901:protein kinase binding;	K09228	;ko05168 Herpes simplex virus 1 infection;
ENSMUSG00000108045	Gm5576	predicted pseudogene 5576 [Source:MGI Symbol%3BAcc:MGI:3644832]	1236	0.2	0.04	0.12	0	0	0	0	#DIV/0!	#DIV/0!	0.272393	6	78192861	78194096	+	GO:0006325:chromatin organization;GO:1903040:exon-exon junction complex assembly;GO:0000398:mRNA splicing, via spliceosome;GO:0051028:mRNA transport;GO:0045451:pole plasm oskar mRNA localization;GO:0010628:positive regulation of gene expression;GO:0008380:RNA splicing;	GO:0071013:catalytic step 2 spliceosome;GO:0005730:nucleolus;GO:0005634:nucleus;GO:0045495:pole plasm;GO:0071011:precatalytic spliceosome;	GO:0005524:ATP binding;GO:0003729:mRNA binding;GO:0003723:RNA binding;GO:0003724:RNA helicase activity;	K13025	;ko03013 RNA transport;ko03015 mRNA surveillance pathway;ko03040 Spliceosome;
ENSMUSG00000112439	Gm33336	predicted gene%2C 33336 [Source:MGI Symbol%3BAcc:MGI:5592495]	1676	0.15	0.03	0.09	0	0	0	0	#DIV/0!	#DIV/0!	0.272393	10	95466099	95468101	-	-	-	-	-	-
ENSMUSG00000041817	Fam169a	family with sequence similarity 169%2C member A [Source:MGI Symbol%3BAcc:MGI:2444268]	6082	0.66	0.13	0.395	0	0	0	0	#DIV/0!	#DIV/0!	0.274557	13	97203794	97267521	+	-	GO:0005637:nuclear inner membrane;	-	-	-
ENSMUSG00000086999	Bcas1os2	brain enriched myelin associated protein 1%2C opposite strand 2 [Source:MGI Symbol%3BAcc:MGI:1920553]	1174	0.21	0.04	0.125	0	0	0	0	#DIV/0!	#DIV/0!	0.279213	2	170198281	170222355	+	-	-	-	-	-
ENSMUSG00000106940	Gm42930	predicted gene 42930 [Source:MGI Symbol%3BAcc:MGI:5663067]	3260	1.01	0.19	0.6	0	0	0	0	#DIV/0!	#DIV/0!	0.280908	5	121319800	121323059	-	-	-	-	-	-
ENSMUSG00000112546	Gm6992	predicted gene 6992 [Source:MGI Symbol%3BAcc:MGI:3647975]	1607	0.16	0.03	0.095	0	0	0	0	#DIV/0!	#DIV/0!	0.281354	12	31068217	31069823	+	GO:0031100:organ regeneration;GO:0006754:ATP biosynthetic process;GO:0032869:cellular response to insulin stimulus;GO:0006006:glucose metabolic process;GO:0006096:glycolytic process;GO:0001889:liver development;GO:2000767:positive regulation of cytoplasmic translation;GO:1903672:positive regulation of sprouting angiogenesis;GO:0012501:programmed cell death;GO:0042866:pyruvate biosynthetic process…	GO:0005929:cilium;GO:0005737:cytoplasm;GO:0005634:nucleus;GO:1902912:pyruvate kinase complex;GO:0005791:rough endoplasmic reticulum;	GO:0043531:ADP binding;GO:0005524:ATP binding;GO:0042802:identical protein binding;GO:0016301:kinase activity;GO:0000287:magnesium ion binding;GO:0003729:mRNA binding;GO:0030955:potassium ion binding;GO:0004743:pyruvate kinase activity;GO:0070324:thyroid hormone binding;	K00873	;ko00010 Glycolysis / Gluconeogenesis;ko00230 Purine metabolism;ko00620 Pyruvate metabolism;ko01100 Metabolic pathways;ko01110 Biosynthesis of secondary metabolites;ko01120 Microbial metabolism in diverse environments;ko01200 Carbon metabolism;ko01230 Biosynthesis of amino acids;ko01240 Biosynthesis of cofactors;ko04922 Glucagon signaling pathway;ko04930 Type II diabetes mellitus;ko05165 Human pa…
ENSMUSG00000119293	Gm24655	predicted gene%2C 24655 [Source:MGI Symbol%3BAcc:MGI:5454432]	107	14.15	2.42	8.285	0	0	0	0	#DIV/0!	#DIV/0!	0.293293	10	23042763	23042869	-	-	-	-	-	-
ENSMUSG00000032368	Zic1	zinc finger protein of the cerebellum 1 [Source:MGI Symbol%3BAcc:MGI:106683]	5693	0.53	0.09	0.31	0	0	0	0	#DIV/0!	#DIV/0!	0.294177	9	91240111	91247863	-	GO:0007628:adult walking behavior;GO:0007420:brain development;GO:0030154:cell differentiation;GO:0007417:central nervous system development;GO:0042472:inner ear morphogenesis;GO:0007389:pattern specification process;GO:0042307:positive regulation of protein import into nucleus;GO:0045944:positive regulation of transcription from RNA polymerase II promoter;GO:0045893:positive regulation of transc…	GO:0005737:cytoplasm;GO:0005654:nucleoplasm;GO:0005634:nucleus;	GO:0001228:RNA polymerase II transcription regulatory region sequence-specific DNA binding transcription factor activity involved in positive regulation of transcription;GO:0003700:sequence-specific DNA binding transcription factor activity;GO:0000981:sequence-specific DNA binding RNA polymerase II transcription factor activity;GO:0046872:metal ion binding;GO:0000978:RNA polymerase II core promot…	K09224	-
ENSMUSG00000031893	Tsnaxip1	translin-associated factor X (Tsnax) interacting protein 1 [Source:MGI Symbol%3BAcc:MGI:1919486]	2227	1.25	0.21	0.73	0	0	0	0	#DIV/0!	#DIV/0!	0.295499	8	106554363	106571312	+	GO:0030154:cell differentiation;GO:0007283:spermatogenesis;	GO:0005737:cytoplasm;GO:0048471:perinuclear region of cytoplasm;	-	-	-
ENSMUSG00000013091	Tmem190	transmembrane protein 190 [Source:MGI Symbol%3BAcc:MGI:1925302]	871	6.37	1.07	3.72	0	0	0	0	#DIV/0!	#DIV/0!	0.295518	7	4785936	4787340	+	GO:0002244:hematopoietic progenitor cell differentiation;	GO:0002079:inner acrosomal membrane;GO:0016021:integral component of membrane;	GO:0043621:protein self-association;	-	-
ENSMUSG00000028758	Kif17	kinesin family member 17 [Source:MGI Symbol%3BAcc:MGI:1098229]	4582	0.66	0.11	0.385	0	0	0	0	#DIV/0!	#DIV/0!	0.296474	4	137977746	138029278	+	GO:0030030:cell projection organization;GO:0042073:intraciliary transport;GO:0007018:microtubule-based movement;GO:0007017:microtubule-based process;GO:0015031:protein transport;GO:0031503:protein complex localization;GO:0016192:vesicle-mediated transport;	GO:0005930:axoneme;GO:0036064:ciliary basal body;GO:0005929:cilium;GO:0005829:cytosol;GO:0032839:dendrite cytoplasm;GO:0005871:kinesin complex;GO:0005874:microtubule;GO:0015630:microtubule cytoskeleton;GO:0005815:microtubule organizing center;GO:0043005:neuron projection;GO:1990075:periciliary membrane compartment;GO:0032391:photoreceptor connecting cilium;	GO:0005524:ATP binding;GO:0008574:ATP-dependent microtubule motor activity, plus-end-directed;GO:0008017:microtubule binding;GO:0003777:microtubule motor activity;	K10394	;ko04340 Hedgehog signaling pathway;
ENSMUSG00000112255	Gm47594	predicted gene%2C 47594 [Source:MGI Symbol%3BAcc:MGI:6096642]	4154	0.06	0.01	0.035	0	0	0.73	0.243333	0.143836	-2.79751	0.296474	10	61406690	61410843	+	-	-	-	-	-
ENSMUSG00000004939	Nmrk2	nicotinamide riboside kinase 2 [Source:MGI Symbol%3BAcc:MGI:1916814]	1854	1.91	0.31	1.11	0	0	0	0	#DIV/0!	#DIV/0!	0.299667	10	81034004	81037885	-	GO:0009435:NAD biosynthetic process;GO:0045662:negative regulation of myoblast differentiation;	GO:0005737:cytoplasm;GO:0043231:intracellular membrane-bounded organelle;GO:0005654:nucleoplasm;GO:0005886:plasma membrane;	GO:0005524:ATP binding;GO:0046872:metal ion binding;GO:0050262:ribosylnicotinamide kinase activity;	K10524	;ko00760 Nicotinate and nicotinamide metabolism;ko01100 Metabolic pathways;
ENSMUSG00000027606	Dnajc5b	DnaJ heat shock protein family (Hsp40) member C5 beta [Source:MGI Symbol%3BAcc:MGI:1913576]	1259	6.01	0.95	3.48	0	0	5.64	1.88	1.85106	0.888355	0.302775	3	19562759	19665026	+	-	GO:0016020:membrane;	-	K09525	;ko04141 Protein processing in endoplasmic reticulum;
ENSMUSG00000055795	Gm5160	predicted gene 5160 [Source:MGI Symbol%3BAcc:MGI:3648528]	436	2.32	0.36	1.34	0	0	2.79	0.93	1.44086	0.52693	0.304906	18	14557925	14558360	+	GO:0000187:activation of MAPK activity;GO:0032148:activation of protein kinase B activity;GO:0006915:apoptotic process;GO:0060352:cell adhesion molecule production;GO:0034599:cellular response to oxidative stress;GO:0042118:endothelial cell activation;GO:0030595:leukocyte chemotaxis;GO:0034389:lipid particle organization;GO:1902176:negative regulation of oxidative stress-induced intrinsic apoptot…	GO:0005737:cytoplasm;GO:0005829:cytosol;GO:0005576:extracellular region;GO:0005615:extracellular space;GO:0043231:intracellular membrane-bounded organelle;GO:0043209:myelin sheath;GO:0005634:nucleus;GO:0032991:macromolecular complex;	GO:0016018:cyclosporin A binding;GO:0005178:integrin binding;GO:0003755:peptidyl-prolyl cis-trans isomerase activity;	K03767	;ko01503 Cationic antimicrobial peptide (CAMP) resistance;ko04217 Necroptosis;
ENSMUSG00000020908	Myh3	myosin%2C heavy polypeptide 3%2C skeletal muscle%2C embryonic [Source:MGI Symbol%3BAcc:MGI:1339709]	6057	3.21	21.12	12.165	0	0	0.03	0.01	1216.5	10.2485	0.307252	11	66969126	66993117	+	GO:0046034:ATP metabolic process;GO:0030049:muscle filament sliding;GO:0003009:skeletal muscle contraction;	GO:0005737:cytoplasm;GO:0030016:myofibril;GO:0016459:myosin complex;GO:0032982:myosin filament;	GO:0051015:actin filament binding;GO:0005524:ATP binding;GO:0000146:microfilament motor activity;	K10352	;ko04270 Vascular smooth muscle contraction;ko04530 Tight junction;ko04810 Regulation of actin cytoskeleton;ko05130 Pathogenic Escherichia coli infection;
ENSMUSG00000090157	Gm16534	predicted gene 16534 [Source:MGI Symbol%3BAcc:MGI:4413442]	1711	2.65	0.39	1.52	0	0	0.83	0.276667	5.49398	2.45785	0.310812	2	31940098	31954923	-	-	-	-	-	-
ENSMUSG00000105877	Gm42479	predicted gene 42479 [Source:MGI Symbol%3BAcc:MGI:5662616]	1356	1.86	0.27	1.065	0	0	0.75	0.25	4.26	2.09085	0.312298	5	58082962	58084317	+	-	-	-	-	-
ENSMUSG00000022240	Ctnnd2	catenin (cadherin associated protein)%2C delta 2 [Source:MGI Symbol%3BAcc:MGI:1195966]	10316	0.07	0.01	0.04	0	0	0.91	0.303333	0.131868	-2.92283	0.314006	15	30172739	31029487	+	GO:0098609:cell-cell adhesion;GO:0007043:cell-cell junction assembly;GO:0060997:dendritic spine morphogenesis;GO:0007612:learning;GO:0001763:morphogenesis of a branching structure;GO:0060828:regulation of canonical Wnt signaling pathway;GO:0048167:regulation of synaptic plasticity;GO:0050808:synapse organization;	GO:0005912:adherens junction;GO:0005737:cytoplasm;GO:0030425:dendrite;GO:0043005:neuron projection;GO:0005634:nucleus;GO:0043204:perikaryon;GO:0005886:plasma membrane;GO:0014069:postsynaptic density;	GO:0008013:beta-catenin binding;GO:0045296:cadherin binding;	K04534	;ko04015 Rap1 signaling pathway;ko04361 Axon regeneration;ko04713 Circadian entrainment;ko04723 Retrograde endocannabinoid signaling;ko04724 Glutamatergic synapse;ko04725 Cholinergic synapse;ko04726 Serotonergic synapse;ko04727 GABAergic synapse;ko04728 Dopaminergic synapse;ko04730 Long-term depression;ko04915 Estrogen signaling pathway;ko04916 Melanogenesis;ko04921 Oxytocin signaling pathway;ko0…
ENSMUSG00000026407	Cacna1s	calcium channel%2C voltage-dependent%2C L type%2C alpha 1S subunit [Source:MGI Symbol%3BAcc:MGI:88294]	6550	0.04	0.28	0.16	0	0	0.53	0.176667	0.90566	-0.142958	0.314006	1	135980488	136047560	+	GO:0070509:calcium ion import;GO:0006816:calcium ion transport;GO:0071313:cellular response to caffeine;GO:0007029:endoplasmic reticulum organization;GO:0002074:extraocular skeletal muscle development;GO:0055001:muscle cell development;GO:0006936:muscle contraction;GO:0007520:myoblast fusion;GO:0007528:neuromuscular junction development;GO:0034765:regulation of ion transmembrane transport;GO:0043…	GO:0005737:cytoplasm;GO:0044327:dendritic spine head;GO:0031674:I band;GO:1990454:L-type voltage-gated calcium channel complex;GO:0005886:plasma membrane;GO:0042383:sarcolemma;GO:0016529:sarcoplasmic reticulum;GO:0030315:T-tubule;GO:0005891:voltage-gated calcium channel complex;	GO:0005516:calmodulin binding;GO:0008331:high voltage-gated calcium channel activity;GO:0046872:metal ion binding;GO:0005245:voltage-gated calcium channel activity;	K04857	;ko04010 MAPK signaling pathway;ko04020 Calcium signaling pathway;ko04022 cGMP-PKG signaling pathway;ko04024 cAMP signaling pathway;ko04260 Cardiac muscle contraction;ko04261 Adrenergic signaling in cardiomyocytes;ko04270 Vascular smooth muscle contraction;ko04723 Retrograde endocannabinoid signaling;ko04725 Cholinergic synapse;ko04726 Serotonergic synapse;ko04727 GABAergic synapse;ko04911 Insuli…
ENSMUSG00000097203	4732419C18Rik	RIKEN cDNA 4732419C18 gene [Source:MGI Symbol%3BAcc:MGI:3045379]	3623	0.21	0.03	0.12	0	0	0	0	#DIV/0!	#DIV/0!	0.314006	8	124471370	124481465	-	-	-	-	-	-
ENSMUSG00000105892	Gm35013	predicted gene%2C 35013 [Source:MGI Symbol%3BAcc:MGI:5594172]	832	0.91	0.12	0.515	0	0	0	0	#DIV/0!	#DIV/0!	0.322178	3	90666039	90666870	+	GO:0006915:apoptotic process;GO:0043066:negative regulation of apoptotic process;	GO:0005737:cytoplasm;GO:0005634:nucleus;	GO:0017134:fibroblast growth factor binding;	-	-
ENSMUSG00000092752	Mir3473a	microRNA 3473a [Source:MGI Symbol%3BAcc:MGI:4441440]	78	25.88	3.32	14.6	0	0	5.2	1.73333	8.42308	3.07435	0.324853	X	161657914	161657991	-	-	-	-	-	-
ENSMUSG00000090088	Gm15934	predicted gene 15934 [Source:MGI Symbol%3BAcc:MGI:3801896]	525	4.81	0.59	2.7	0	0	0	0	#DIV/0!	#DIV/0!	0.329059	10	45163407	45165520	-	-	-	-	-	-
ENSMUSG00000032845	Alpk2	alpha-kinase 2 [Source:MGI Symbol%3BAcc:MGI:2449492]	7960	1.01	0.12	0.565	0	0	0	0	#DIV/0!	#DIV/0!	0.331945	18	65398600	65527137	-	GO:0055013:cardiac muscle cell development;GO:0030010:establishment of cell polarity;GO:0003007:heart morphogenesis;GO:0003308:negative regulation of Wnt signaling pathway involved in heart development;GO:0042981:regulation of apoptotic process;GO:0010468:regulation of gene expression;	GO:0016323:basolateral plasma membrane;	GO:0005524:ATP binding;	K08868	-
ENSMUSG00000023070	Rgn	regucalcin [Source:MGI Symbol%3BAcc:MGI:108024]	1607	4.4	0.52	2.46	0	0	0	0	#DIV/0!	#DIV/0!	0.332418	X	20416026	20428328	+	GO:0007568:aging;GO:0006874:cellular calcium ion homeostasis;GO:0001822:kidney development;GO:0019853:L-ascorbic acid biosynthetic process;GO:0097421:liver regeneration;GO:0043066:negative regulation of apoptotic process;GO:1903011:negative regulation of bone development;GO:1903611:negative regulation of calcium-dependent ATPase activity;GO:0051344:negative regulation of cyclic-nucleotide phospho…	GO:0005737:cytoplasm;GO:0005829:cytosol;GO:0005634:nucleus;	GO:0005509:calcium ion binding;GO:0030234:enzyme regulator activity;GO:0004341:gluconolactonase activity;GO:0008270:zinc ion binding;	K01053	;ko00030 Pentose phosphate pathway;ko00053 Ascorbate and aldarate metabolism;ko00930 Caprolactam degradation;ko01100 Metabolic pathways;ko01110 Biosynthesis of secondary metabolites;ko01120 Microbial metabolism in diverse environments;ko01200 Carbon metabolism;ko01220 Degradation of aromatic compounds;ko01240 Biosynthesis of cofactors;
ENSMUSG00000001504	Irx2	Iroquois homeobox 2 [Source:MGI Symbol%3BAcc:MGI:1197526]	3282	0.54	0.06	0.3	0	0	0.06	0.02	15	3.90689	0.337734	13	72776939	72782317	+	GO:0048468:cell development;GO:0001656:metanephros development;GO:0000122:negative regulation of transcription from RNA polymerase II promoter;GO:0030182:neuron differentiation;GO:0072272:proximal/distal pattern formation involved in metanephric nephron development;GO:0006357:regulation of transcription from RNA polymerase II promoter;GO:0072086:specification of loop of Henle identity;	GO:0005634:nucleus;	GO:0000981:sequence-specific DNA binding RNA polymerase II transcription factor activity;GO:0001227:RNA polymerase II transcription regulatory region sequence-specific DNA binding transcription factor activity involved in negative regulation of transcription;GO:0000978:RNA polymerase II core promoter proximal region sequence-specific DNA binding;GO:0043565:sequence-specific DNA binding;	-	-
ENSMUSG00000104045	Gm37565	predicted gene%2C 37565 [Source:MGI Symbol%3BAcc:MGI:5610793]	491	29.29	3.06	16.175	0	0	0	0	#DIV/0!	#DIV/0!	0.342739	2	12702228	12711664	+	-	-	-	-	-
ENSMUSG00000078197	Gm17374	predicted gene%2C 17374 [Source:MGI Symbol%3BAcc:MGI:4937008]	102	4.95	0.51	2.73	0	0	0	0	#DIV/0!	#DIV/0!	0.343828	2	139993963	139995452	+	-	-	-	-	-
ENSMUSG00000080810	Gm11737	predicted gene 11737 [Source:MGI Symbol%3BAcc:MGI:3650525]	468	2.16	0.22	1.19	0	0	8.67	2.89	0.411765	-1.28011	0.344718	11	118095538	118096005	-	GO:0006412:translation;	GO:0022625:cytosolic large ribosomal subunit;GO:0022626:cytosolic ribosome;GO:0005783:endoplasmic reticulum;GO:0005840:ribosome;	GO:0003735:structural constituent of ribosome;	K02889	;ko03010 Ribosome;ko05171 Coronavirus disease - COVID-19;
ENSMUSG00000115662	Gm7232	predicted gene 7232 [Source:MGI Symbol%3BAcc:MGI:3645247]	1940	0.52	0.05	0.285	0	0	0	0	#DIV/0!	#DIV/0!	0.349028	14	92839894	92841833	-	GO:0006397:mRNA processing;GO:0045892:negative regulation of transcription, DNA-templated;GO:0008380:RNA splicing;	GO:0042470:melanosome;GO:0005730:nucleolus;GO:0005634:nucleus;GO:0005886:plasma membrane;GO:0000974:Prp19 complex;GO:0005681:spliceosomal complex;	GO:0005524:ATP binding;	K03283	;ko03040 Spliceosome;ko04010 MAPK signaling pathway;ko04141 Protein processing in endoplasmic reticulum;ko04144 Endocytosis;ko04213 Longevity regulating pathway - multiple species;ko04612 Antigen processing and presentation;ko04915 Estrogen signaling pathway;ko05020 Prion disease;ko05134 Legionellosis;ko05145 Toxoplasmosis;ko05162 Measles;
ENSMUSG00000057003	Myh4	myosin%2C heavy polypeptide 4%2C skeletal muscle [Source:MGI Symbol%3BAcc:MGI:1339713]	6016	3.02	0.29	1.655	0	0	0	0	#DIV/0!	#DIV/0!	0.349125	11	67128855	67151272	+	GO:0006936:muscle contraction;GO:0014823:response to activity;	GO:0030016:myofibril;GO:0016459:myosin complex;GO:0032982:myosin filament;	GO:0051015:actin filament binding;GO:0005524:ATP binding;GO:0005516:calmodulin binding;GO:0003725:double-stranded RNA binding;GO:0003774:motor activity;	K10352	;ko04270 Vascular smooth muscle contraction;ko04530 Tight junction;ko04810 Regulation of actin cytoskeleton;ko05130 Pathogenic Escherichia coli infection;
ENSMUSG00000089842	Pitpnm2os2	phosphatidylinositol transfer protein%2C membrane-associated 2%2C opposite strand 2 [Source:MGI Symbol%3BAcc:MGI:3840147]	3821	0.33	0.03	0.18	0	0	0	0	#DIV/0!	#DIV/0!	0.353003	5	124332970	124338409	+	-	-	-	-	-
ENSMUSG00000120499	-	novel transcript%2C sense intronic to Pstpip2	688	2.57	0.23	1.4	0	0	0	0	#DIV/0!	#DIV/0!	0.354077	18	77913091	77917220	+	-	-	-	-	-
ENSMUSG00000113985	9130015A21Rik	RIKEN cDNA 9130015A21 gene [Source:MGI Symbol%3BAcc:MGI:1918831]	1290	2.35	0.2	1.275	0	0	24.08	8.02667	0.158846	-2.6543	0.357409	12	35722281	35745117	-	-	-	-	-	-
ENSMUSG00000064451	Snora23	small nucleolar RNA%2C H/ACA box 23 [Source:MGI Symbol%3BAcc:MGI:3819494]	184	15.09	1.13	8.11	0	0	0	0	#DIV/0!	#DIV/0!	0.36519	7	109645571	109645754	+	-	-	-	-	-
ENSMUSG00000103485	Gm38001	predicted gene%2C 38001 [Source:MGI Symbol%3BAcc:MGI:5611229]	3761	0.54	0.04	0.29	0	0	0	0	#DIV/0!	#DIV/0!	0.365808	3	9561228	9564988	+	-	-	-	-	-
ENSMUSG00000049134	Nrap	nebulin-related anchoring protein [Source:MGI Symbol%3BAcc:MGI:1098765]	5507	0.09	1.24	0.665	0	0	0.41	0.136667	4.86585	2.28269	0.366947	19	56308467	56378469	-	GO:0030036:actin cytoskeleton organization;GO:0071691:cardiac muscle thin filament assembly;GO:0055001:muscle cell development;	GO:0005916:fascia adherens;GO:0005927:muscle tendon junction;GO:0030016:myofibril;GO:0030018:Z disc;	GO:0003779:actin binding;GO:0051015:actin filament binding;GO:0046872:metal ion binding;GO:0051371:muscle alpha-actinin binding;GO:0017166:vinculin binding;	-	-
ENSMUSG00000105719	Gm42872	predicted gene 42872 [Source:MGI Symbol%3BAcc:MGI:5663009]	1967	2.95	0.21	1.58	0	0	0	0	#DIV/0!	#DIV/0!	0.36801	3	132473168	132475134	+	-	-	-	-	-
ENSMUSG00000112442	Gm47992	predicted gene%2C 47992 [Source:MGI Symbol%3BAcc:MGI:6097287]	1987	5.97	0.42	3.195	0	0	6.23	2.07667	1.53852	0.621546	0.368647	10	78134149	78136135	+	-	-	-	-	-
ENSMUSG00000093615	Mir5618	microRNA 5618 [Source:MGI Symbol%3BAcc:MGI:5453462]	51	14.84	1.02	7.93	0	0	63.68	21.2267	0.373587	-1.42049	0.369883	9	7784391	7784441	+	-	-	-	-	-
ENSMUSG00000082741	Gm9703	predicted gene 9703 [Source:MGI Symbol%3BAcc:MGI:3780110]	346	2.19	0.15	1.17	0	0	0	0	#DIV/0!	#DIV/0!	0.370066	17	27749041	27749386	+	GO:0002181:cytoplasmic translation;GO:0050829:defense response to Gram-negative bacterium;GO:0031640:killing of cells of other organism;	GO:0022625:cytosolic large ribosomal subunit;GO:0005634:nucleus;GO:0042788:polysomal ribosome;GO:0014069:postsynaptic density;	GO:0003723:RNA binding;GO:0003735:structural constituent of ribosome;	K02908	;ko03010 Ribosome;ko05171 Coronavirus disease - COVID-19;
ENSMUSG00000102194	Gm38169	predicted gene%2C 38169 [Source:MGI Symbol%3BAcc:MGI:5611397]	2539	2.39	0.16	1.275	0	0	1.76	0.586667	2.1733	1.11988	0.371248	1	179848627	179851165	+	-	-	-	-	-
ENSMUSG00000106190	Gm20768	predicted gene%2C 20768 [Source:MGI Symbol%3BAcc:MGI:5434124]	2336	0.32	0.02	0.17	0	0	0	0	#DIV/0!	#DIV/0!	0.374645	5	137220498	137222833	-	GO:0006457:protein folding;GO:0000413:protein peptidyl-prolyl isomerization;GO:0008380:RNA splicing;	GO:0005737:cytoplasm;GO:0005829:cytosol;GO:0043231:intracellular membrane-bounded organelle;GO:0016363:nuclear matrix;GO:0016607:nuclear speck;GO:0005654:nucleoplasm;GO:0005634:nucleus;	GO:0016018:cyclosporin A binding;GO:0003755:peptidyl-prolyl cis-trans isomerase activity;GO:0003723:RNA binding;	K09566	-
ENSMUSG00000115730	Gm7459	predicted gene 7459 [Source:MGI Symbol%3BAcc:MGI:3645341]	943	0.8	0.05	0.425	0	0	0	0	#DIV/0!	#DIV/0!	0.374645	15	44145376	44147171	+	GO:0007568:aging;GO:0034198:cellular response to amino acid starvation;GO:0034605:cellular response to heat;GO:0034599:cellular response to oxidative stress;GO:0034644:cellular response to UV;GO:0032057:negative regulation of translational initiation in response to stress;GO:0036499:PERK-mediated unfolded protein response;GO:1901216:positive regulation of neuron death;GO:2000676:positive regulati…	GO:0005737:cytoplasm;GO:0010494:cytoplasmic stress granule;GO:0005829:cytosol;GO:0033290:eukaryotic 48S preinitiation complex;GO:0005850:eukaryotic translation initiation factor 2 complex;GO:0005851:eukaryotic translation initiation factor 2B complex;GO:0097451:glial limiting end-foot;GO:0043614:multi-eIF complex;GO:0005634:nucleus;GO:0045202:synapse;GO:0044207:translation initiation ternary comp…	GO:0043022:ribosome binding;GO:0003743:translation initiation factor activity;	K03237	;ko03013 RNA transport;ko04138 Autophagy - yeast;ko04140 Autophagy - animal;ko04141 Protein processing in endoplasmic reticulum;ko04210 Apoptosis;ko04932 Non-alcoholic fatty liver disease;ko05010 Alzheimer disease;ko05012 Parkinson disease;ko05014 Amyotrophic lateral sclerosis;ko05020 Prion disease;ko05022 Pathways of neurodegeneration - multiple diseases;ko05160 Hepatitis C;ko05162 Measles;ko051…
ENSMUSG00000041923	Nol4	nucleolar protein 4 [Source:MGI Symbol%3BAcc:MGI:2441684]	5692	0.04	0.66	0.35	0	0	0	0	#DIV/0!	#DIV/0!	0.376093	18	22826238	23174710	-	-	GO:0005730:nucleolus;	GO:0003723:RNA binding;	-	-
ENSMUSG00000021363	Mak	male germ cell-associated kinase [Source:MGI Symbol%3BAcc:MGI:96913]	7592	0.17	0.01	0.09	0	0	0	0	#DIV/0!	#DIV/0!	0.377457	13	41178484	41233182	-	GO:0060271:cilium morphogenesis;GO:0035556:intracellular signal transduction;GO:0042073:intraciliary transport;GO:1902856:negative regulation of nonmotile primary cilium assembly;GO:0045494:photoreceptor cell maintenance;GO:0046777:protein autophosphorylation;GO:0006468:protein phosphorylation;	GO:0005930:axoneme;GO:0005813:centrosome;GO:0005929:cilium;GO:0005737:cytoplasm;GO:0030496:midbody;GO:0072686:mitotic spindle;GO:0031514:motile cilium;GO:0005634:nucleus;GO:0032391:photoreceptor connecting cilium;GO:0001917:photoreceptor inner segment;GO:0001750:photoreceptor outer segment;	GO:0005524:ATP binding;GO:0046872:metal ion binding;GO:0004674:protein serine/threonine kinase activity;GO:0003713:transcription coactivator activity;	K08829	-
ENSMUSG00000113100	Gm48754	predicted gene%2C 48754 [Source:MGI Symbol%3BAcc:MGI:6098432]	3661	0.69	0.04	0.365	0	0	0	0	#DIV/0!	#DIV/0!	0.378109	13	18106971	18113019	+	-	-	-	-	-
ENSMUSG00000102225	Gm37983	predicted gene%2C 37983 [Source:MGI Symbol%3BAcc:MGI:5611211]	2006	2.26	0.13	1.195	0	0	0.81	0.27	4.42593	2.14598	0.378453	9	72222413	72224418	+	-	-	-	-	-
ENSMUSG00000085807	Ube4bos2	ubiquitination factor E4B%2C opposite strand 2 [Source:MGI Symbol%3BAcc:MGI:3651969]	317	3.18	0.16	1.67	0	0	0	0	#DIV/0!	#DIV/0!	0.383974	4	149422544	149422988	+	-	-	-	-	-
ENSMUSG00000042078	Svop	SV2 related protein [Source:MGI Symbol%3BAcc:MGI:1915916]	4556	0.22	0.01	0.115	0	0	0	0	#DIV/0!	#DIV/0!	0.3877	5	114164971	114229631	-	-	GO:0016021:integral component of membrane;GO:0008021:synaptic vesicle;GO:0030672:synaptic vesicle membrane;	GO:0022857:transmembrane transporter activity;	K09228	;ko05168 Herpes simplex virus 1 infection;
ENSMUSG00000039653	Baat	bile acid-Coenzyme A: amino acid N-acyltransferase [Source:MGI Symbol%3BAcc:MGI:106642]	1941	3.12	0.13	1.625	0	0	0	0	#DIV/0!	#DIV/0!	0.390606	4	49489422	49506557	-	GO:0006637:acyl-CoA metabolic process;GO:0031100:organ regeneration;GO:0006699:bile acid biosynthetic process;GO:0002152:bile acid conjugation;GO:0008206:bile acid metabolic process;GO:0006631:fatty acid metabolic process;GO:0006544:glycine metabolic process;GO:0001889:liver development;GO:0019530:taurine metabolic process;	GO:0005829:cytosol;GO:0005777:peroxisome;	GO:0047617:acyl-CoA hydrolase activity;GO:0052689:carboxylic ester hydrolase activity;GO:0033882:choloyl-CoA hydrolase activity;GO:0047963:glycine N-choloyltransferase activity;GO:0052816:long-chain acyl-CoA hydrolase activity;GO:0052815:medium-chain acyl-CoA hydrolase activity;GO:0016410:N-acyltransferase activity;GO:0016290:palmitoyl-CoA hydrolase activity;GO:0052817:very long chain acyl-CoA hy…	K00659	;ko00120 Primary bile acid biosynthesis;ko00430 Taurine and hypotaurine metabolism;ko01040 Biosynthesis of unsaturated fatty acids;ko01100 Metabolic pathways;ko04146 Peroxisome;ko04976 Bile secretion;
ENSMUSG00000028141	Oaz3	ornithine decarboxylase antizyme 3 [Source:MGI Symbol%3BAcc:MGI:1858170]	4326	0.29	0.01	0.15	0	0	0.33	0.11	1.36364	0.447459	0.396123	3	94339721	94351222	-	GO:1902268:negative regulation of polyamine transmembrane transport;GO:0006596:polyamine biosynthetic process;GO:0006595:polyamine metabolic process;GO:0090316:positive regulation of intracellular protein transport;GO:0045732:positive regulation of protein catabolic process;GO:0043666:regulation of phosphoprotein phosphatase activity;GO:0007283:spermatogenesis;	GO:0005737:cytoplasm;GO:0005654:nucleoplasm;GO:0005634:nucleus;GO:0036126:sperm flagellum;	GO:0071532:ankyrin repeat binding;GO:0008073:ornithine decarboxylase inhibitor activity;	K16614	-
ENSMUSG00000105293	Gm42843	predicted gene 42843 [Source:MGI Symbol%3BAcc:MGI:5662980]	3616	6.14	0.2	3.17	0	0	0.56	0.186667	16.9821	4.08595	0.39759	3	56071375	56074990	-	-	-	-	-	-
ENSMUSG00000025808	Ccdc7a	coiled-coil domain containing 7A [Source:MGI Symbol%3BAcc:MGI:1921953]	6578	0.31	0.01	0.16	0	0	0.96	0.32	0.5	-1	0.397832	8	129460716	129791998	-	-	-	-	-	-
ENSMUSG00000115306	Gm49159	predicted gene%2C 49159 [Source:MGI Symbol%3BAcc:MGI:6118580]	2624	2.5	0.08	1.29	0	0	0	0	#DIV/0!	#DIV/0!	0.39803	14	86941998	86944621	-	-	-	-	-	-
ENSMUSG00000086567	Gm2830	predicted gene 2830 [Source:MGI Symbol%3BAcc:MGI:3781002]	385	25.56	0.81	13.185	0	0	1.58	0.526667	25.0348	4.64586	0.398268	13	54647518	54647902	-	GO:0002181:cytoplasmic translation;GO:0034101:erythrocyte homeostasis;GO:0042274:ribosomal small subunit biogenesis;GO:0006364:rRNA processing;GO:0006412:translation;	GO:0005829:cytosol;GO:0022626:cytosolic ribosome;GO:0022627:cytosolic small ribosomal subunit;GO:0005783:endoplasmic reticulum;GO:0016020:membrane;GO:0005654:nucleoplasm;GO:0005634:nucleus;GO:0015935:small ribosomal subunit;	GO:0003723:RNA binding;GO:0003735:structural constituent of ribosome;GO:0031369:translation initiation factor binding;	K02974	;ko03010 Ribosome;ko05171 Coronavirus disease - COVID-19;
ENSMUSG00000097416	Gm26670	predicted gene%2C 26670 [Source:MGI Symbol%3BAcc:MGI:5477164]	3327	0.99	0.03	0.51	0	0	0	0	#DIV/0!	#DIV/0!	0.399335	1	191718793	191722119	-	-	-	-	-	-
ENSMUSG00000110758	Gm48092	predicted gene%2C 48092 [Source:MGI Symbol%3BAcc:MGI:6097436]	2562	0.69	0.02	0.355	0	0	0	0	#DIV/0!	#DIV/0!	0.400347	10	31299525	31302086	-	-	-	-	-	-
ENSMUSG00000038763	Alpk3	alpha-kinase 3 [Source:MGI Symbol%3BAcc:MGI:2151224]	6445	0.04	1.42	0.73	0	0	0	0	#DIV/0!	#DIV/0!	0.400975	7	80707348	80755360	+	GO:0055013:cardiac muscle cell development;GO:0055007:cardiac muscle cell differentiation;GO:0007507:heart development;	GO:0005634:nucleus;	GO:0005524:ATP binding;	K08868	-
ENSMUSG00000113848	Gm16419	predicted gene 16419 [Source:MGI Symbol%3BAcc:MGI:3643012]	625	8.88	0.25	4.565	0	0	0	0	#DIV/0!	#DIV/0!	0.400987	13	12186412	12187036	-	GO:0042274:ribosomal small subunit biogenesis;GO:0006364:rRNA processing;GO:0006412:translation;	GO:0022627:cytosolic small ribosomal subunit;GO:0005815:microtubule organizing center;GO:0032040:small-subunit processome;	GO:0003735:structural constituent of ribosome;	K02993	;ko03010 Ribosome;ko05171 Coronavirus disease - COVID-19;
ENSMUSG00000115975	Gm49526	predicted gene%2C 49526 [Source:MGI Symbol%3BAcc:MGI:6155225]	3945	5.76	0.16	2.96	0	0	0	0	#DIV/0!	#DIV/0!	0.401276	15	40823153	40827097	+	-	-	-	-	-
ENSMUSG00000084184	Gm13474	predicted gene 13474 [Source:MGI Symbol%3BAcc:MGI:3652316]	815	2.17	0.06	1.115	0	0	0	0	#DIV/0!	#DIV/0!	0.401374	2	38863959	38866828	+	GO:0008356:asymmetric cell division;GO:0007098:centrosome cycle;GO:0006888:ER to Golgi vesicle-mediated transport;GO:0090166:Golgi disassembly;GO:0051645:Golgi localization;GO:0007030:Golgi organization;GO:0090161:Golgi ribbon formation;GO:0090306:spindle assembly involved in meiosis;GO:0007020:microtubule nucleation;GO:0090307:mitotic spindle assembly;GO:0010507:negative regulation of autophagy;…	GO:0005801:cis-Golgi network;GO:0030134:ER to Golgi transport vesicle;GO:0005737:cytoplasm;GO:0033116:endoplasmic reticulum-Golgi intermediate compartment membrane;GO:0005794:Golgi apparatus;GO:0000137:Golgi cis cisterna;GO:0032580:Golgi cisterna membrane;GO:0000139:Golgi membrane;GO:0005874:microtubule;GO:0072686:mitotic spindle;GO:0043025:neuronal cell body;GO:0048471:perinuclear region of cyto…	GO:0042802:identical protein binding;GO:0061676:importin-alpha family protein binding;GO:0008017:microtubule binding;GO:0019901:protein kinase binding;GO:0044877:macromolecular complex binding;GO:0019905:syntaxin binding;	-	-
ENSMUSG00000105331	Gm29865	predicted gene%2C 29865 [Source:MGI Symbol%3BAcc:MGI:5589024]	451	8.95	0.23	4.59	0	0	9.9	3.3	1.39091	0.476028	0.402875	3	131465566	131736504	+	-	-	-	-	-
ENSMUSG00000108557	Gm44835	predicted gene 44835 [Source:MGI Symbol%3BAcc:MGI:5753411]	3181	0.79	0.02	0.405	0	0	0	0	#DIV/0!	#DIV/0!	0.403168	7	75210362	75213542	+	-	-	-	-	-
ENSMUSG00000057710	9630041A04Rik	RIKEN cDNA 9630041A04 gene [Source:MGI Symbol%3BAcc:MGI:3045242]	1784	1.27	0.03	0.65	0	0	0.46	0.153333	4.23913	2.08377	0.404471	9	101739040	101820427	+	-	-	-	-	-
ENSMUSG00000106798	Gm43275	predicted gene 43275 [Source:MGI Symbol%3BAcc:MGI:5663412]	1020	6.43	0.15	3.29	0	0	0	0	#DIV/0!	#DIV/0!	0.404697	5	118756359	118757378	+	-	-	-	-	-
ENSMUSG00000020867	Spata20	spermatogenesis associated 20 [Source:MGI Symbol%3BAcc:MGI:2183449]	2874	0.88	0.02	0.45	0	0	0.49	0.163333	2.7551	1.46211	0.405159	11	94369730	94377005	-	GO:0005975:carbohydrate metabolic process;GO:0030154:cell differentiation;GO:0007283:spermatogenesis;	GO:0005576:extracellular region;	-	K06888	-
ENSMUSG00000106310	Gm43523	predicted gene 43523 [Source:MGI Symbol%3BAcc:MGI:5663660]	2878	0.88	0.02	0.45	0	0	0	0	#DIV/0!	#DIV/0!	0.405159	5	14292476	14295353	+	-	-	-	-	-
ENSMUSG00000107970	Gm49058	predicted gene%2C 49058 [Source:MGI Symbol%3BAcc:MGI:6118436]	2724	0.93	0.02	0.475	0	0	0	0	#DIV/0!	#DIV/0!	0.406099	6	148952623	148955346	-	-	-	-	-	-
ENSMUSG00000079852	Klra4	killer cell lectin-like receptor%2C subfamily A%2C member 4 [Source:MGI Symbol%3BAcc:MGI:101904]	1245	12.16	0.25	6.205	0	0	0	0	#DIV/0!	#DIV/0!	0.406827	6	130020694	130044234	-	GO:0007155:cell adhesion;	GO:0009986:cell surface;GO:0009897:external side of plasma membrane;GO:0016021:integral component of membrane;GO:0005886:plasma membrane;	GO:0030246:carbohydrate binding;	-	-
ENSMUSG00000108274	Gm44169	predicted gene%2C 44169 [Source:MGI Symbol%3BAcc:MGI:5690561]	359	44.28	0.87	22.575	0	0	0	0	#DIV/0!	#DIV/0!	0.407528	6	101496616	101514253	+	-	-	-	-	-
ENSMUSG00000111254	Gm48717	predicted gene%2C 48717 [Source:MGI Symbol%3BAcc:MGI:6098367]	1072	14.83	0.29	7.56	0	0	0	0	#DIV/0!	#DIV/0!	0.4076	9	37049849	37050920	-	-	-	-	-	-
ENSMUSG00000030889	Vwa3a	von Willebrand factor A domain containing 3A [Source:MGI Symbol%3BAcc:MGI:3041229]	7205	0.53	0.01	0.27	0	0	0.79	0.263333	1.02532	0.0360693	0.408128	7	120338541	120404965	+	-	-	-	-	-
ENSMUSG00000118364	-	TEC	1757	1.72	0.03	0.875	0	0	0	0	#DIV/0!	#DIV/0!	0.409225	19	5041385	5043141	-	-	-	-	-	-
ENSMUSG00000035352	Ccl12	chemokine (C-C motif) ligand 12 [Source:MGI Symbol%3BAcc:MGI:108224]	537	16.92	0.29	8.605	0	0	0	0	#DIV/0!	#DIV/0!	0.409458	11	81992671	81994226	+	GO:0001525:angiogenesis;GO:0043615:astrocyte cell migration;GO:0071346:cellular response to interferon-gamma;GO:0071347:cellular response to interleukin-1;GO:0071407:cellular response to organic cyclic compound;GO:0071356:cellular response to tumor necrosis factor;GO:0070098:chemokine-mediated signaling pathway;GO:0019221:cytokine-mediated signaling pathway;GO:0007010:cytoskeleton organization;GO…	GO:0005576:extracellular region;GO:0005615:extracellular space;	GO:0048020:CCR chemokine receptor binding;GO:0031727:CCR2 chemokine receptor binding;GO:0008009:chemokine activity;	K14624	;ko04060 Cytokine-cytokine receptor interaction;ko04061 Viral protein interaction with cytokine and cytokine receptor;ko04062 Chemokine signaling pathway;ko04621 NOD-like receptor signaling pathway;ko04657 IL-17 signaling pathway;ko04668 TNF signaling pathway;ko04933 AGE-RAGE signaling pathway in diabetic complications;ko05135 Yersinia infection;ko05142 Chagas disease;ko05144 Malaria;ko05163 Huma…
ENSMUSG00000118024	Gm50419	predicted gene%2C 50419 [Source:MGI Symbol%3BAcc:MGI:6303343]	2649	4.67	0.08	2.375	0	0	0	0	#DIV/0!	#DIV/0!	0.409465	18	83825742	83846159	-	-	-	-	-	-
ENSMUSG00000064600	Gm25636	predicted gene%2C 25636 [Source:MGI Symbol%3BAcc:MGI:5455413]	133	22.77	0.39	11.58	0	0	0	0	#DIV/0!	#DIV/0!	0.409467	7	109622417	109622549	+	-	-	-	-	-
ENSMUSG00000099471	Gm8451	predicted gene 8451 [Source:MGI Symbol%3BAcc:MGI:3644810]	447	20.89	0.35	10.62	0	0	0.91	0.303333	35.011	5.12974	0.409754	1	127210399	127210845	-	GO:0006412:translation;	GO:0005829:cytosol;GO:0022625:cytosolic large ribosomal subunit;GO:0022626:cytosolic ribosome;GO:0005783:endoplasmic reticulum;	GO:0003735:structural constituent of ribosome;	K02900	;ko03010 Ribosome;ko05171 Coronavirus disease - COVID-19;
ENSMUSG00000081703	Gm6285	predicted gene 6285 [Source:MGI Symbol%3BAcc:MGI:3647132]	498	6.08	0.1	3.09	0	0	3.26	1.08667	2.84356	1.5077	0.40999	X	103991391	103991888	+	GO:0006412:translation;	GO:0005737:cytoplasm;GO:0005829:cytosol;GO:0022625:cytosolic large ribosomal subunit;GO:0022626:cytosolic ribosome;GO:0015934:large ribosomal subunit;GO:0005730:nucleolus;GO:0005634:nucleus;GO:0014069:postsynaptic density;	GO:0070180:large ribosomal subunit rRNA binding;GO:0003735:structural constituent of ribosome;	K02870	;ko03010 Ribosome;ko05171 Coronavirus disease - COVID-19;
ENSMUSG00000106103	Gm43081	predicted gene 43081 [Source:MGI Symbol%3BAcc:MGI:5663218]	1380	9.14	0.15	4.645	0	0	0	0	#DIV/0!	#DIV/0!	0.410018	5	108459236	108460615	-	-	-	-	-	-
ENSMUSG00000110548	Gm45721	predicted gene 45721 [Source:MGI Symbol%3BAcc:MGI:5804836]	607	16.21	0.26	8.235	0	0	0	0	#DIV/0!	#DIV/0!	0.410304	8	119333866	119337238	-	-	-	-	-	-
ENSMUSG00000110120	Gm45251	predicted gene 45251 [Source:MGI Symbol%3BAcc:MGI:5791087]	1465	6.89	0.11	3.5	0	0	0	0	#DIV/0!	#DIV/0!	0.410361	8	26621206	26622670	-	-	-	-	-	-
ENSMUSG00002076384	Metazoa_SRP	Metazoan signal recognition particle RNA [Source:RFAM%3BAcc:RF00017]	260	12.62	0.2	6.41	0	0	0	0	#DIV/0!	#DIV/0!	0.410452	8	106798247	106798506	-	-	-	-	-	-
ENSMUSG00000107085	Gm42883	predicted gene 42883 [Source:MGI Symbol%3BAcc:MGI:5663020]	222	60.24	0.93	30.585	0	0	0	0	#DIV/0!	#DIV/0!	0.410767	5	147376200	147376421	+	GO:0006123:mitochondrial electron transport, cytochrome c to oxygen;	GO:0016021:integral component of membrane;GO:0005751:mitochondrial respiratory chain complex IV;	GO:0004129:cytochrome-c oxidase activity;	K02268	;ko00190 Oxidative phosphorylation;ko01100 Metabolic pathways;ko04260 Cardiac muscle contraction;ko04714 Thermogenesis;ko04932 Non-alcoholic fatty liver disease;ko05010 Alzheimer disease;ko05012 Parkinson disease;ko05014 Amyotrophic lateral sclerosis;ko05016 Huntington disease;ko05020 Prion disease;ko05022 Pathways of neurodegeneration - multiple diseases;
ENSMUSG00000111087	Gm47168	predicted gene%2C 47168 [Source:MGI Symbol%3BAcc:MGI:6095948]	670	15.82	0.23	8.025	0	0	0	0	#DIV/0!	#DIV/0!	0.411459	9	94874068	94874737	-	-	-	-	-	-
ENSMUSG00000065591	Gm22753	predicted gene%2C 22753 [Source:MGI Symbol%3BAcc:MGI:5452530]	107	33.02	0.48	16.75	0	0	0	0	#DIV/0!	#DIV/0!	0.411461	11	23429561	23429667	-	-	-	-	-	-
ENSMUSG00000105341	Gm43817	predicted gene 43817 [Source:MGI Symbol%3BAcc:MGI:5663954]	2262	3.46	0.05	1.755	0	0	0	0	#DIV/0!	#DIV/0!	0.411527	5	106027449	106029710	+	-	-	-	-	-
ENSMUSG00000086121	Gm16068	predicted gene 16068 [Source:MGI Symbol%3BAcc:MGI:3802005]	504	22.03	0.31	11.17	0	0	14.1	4.7	2.3766	1.2489	0.411819	19	47594583	47605545	-	-	-	-	-	-
ENSMUSG00000103505	Gm38374	predicted gene%2C 38374 [Source:MGI Symbol%3BAcc:MGI:5611602]	2033	4.22	0.05	2.135	0	0	0	0	#DIV/0!	#DIV/0!	0.41353	1	84784879	84786911	-	-	-	-	-	-
ENSMUSG00000086890	1700021J08Rik	RIKEN cDNA 1700021J08 gene [Source:MGI Symbol%3BAcc:MGI:1919485]	575	15.8	0.18	7.99	0	0	0	0	#DIV/0!	#DIV/0!	0.41388	4	116859363	116860209	-	-	-	-	-	-
ENSMUSG00000092284	Gm8801	predicted gene 8801 [Source:MGI Symbol%3BAcc:MGI:3779813]	1064	9.25	0.1	4.675	0	0	0	0	#DIV/0!	#DIV/0!	0.414328	17	36258138	36263189	+	GO:0010667:negative regulation of cardiac muscle cell apoptotic process;GO:0032206:positive regulation of telomere maintenance;	GO:0000785:chromatin;GO:0000781:chromosome, telomeric region;GO:0016604:nuclear body;GO:0072357:PTW/PP1 phosphatase complex;	GO:0003677:DNA binding;GO:0046872:metal ion binding;GO:0004864:protein phosphatase inhibitor activity;GO:0003723:RNA binding;	K17552	-
ENSMUSG00000087299	Gm12953	predicted gene 12953 [Source:MGI Symbol%3BAcc:MGI:3649497]	751	7.73	0.07	3.9	0	0	0	0	#DIV/0!	#DIV/0!	0.415679	4	116408937	116409824	+	-	-	-	-	-
ENSMUSG00000113656	Gm47370	predicted gene%2C 47370 [Source:MGI Symbol%3BAcc:MGI:6096280]	1829	13.52	0.09	6.805	0	0	0	0	#DIV/0!	#DIV/0!	0.417525	12	98608484	98610312	+	-	-	-	-	-
ENSMUSG00000102549	Gm38137	predicted gene%2C 38137 [Source:MGI Symbol%3BAcc:MGI:5611365]	1401	14.77	0.07	7.42	0	0	4.2	1.4	5.3	2.40599	0.419001	1	60919497	60920897	+	-	-	-	-	-
ENSMUSG00000116238	Gm49413	predicted gene%2C 49413 [Source:MGI Symbol%3BAcc:MGI:6155041]	3039	6.48	0.03	3.255	0	0	0	0	#DIV/0!	#DIV/0!	0.419086	15	76462025	76465063	+	-	-	-	-	-
ENSMUSG00000005681	Apoa2	apolipoprotein A-II [Source:MGI Symbol%3BAcc:MGI:88050]	537	217.57	0.29	108.93	0	0	19.28	6.42667	16.9497	4.08319	0.421624	1	171052623	171053948	+	GO:0031100:organ regeneration;GO:0033344:cholesterol efflux;GO:0042632:cholesterol homeostasis;GO:0008203:cholesterol metabolic process;GO:0030301:cholesterol transport;GO:0046340:diacylglycerol catabolic process;GO:0034380:high-density lipoprotein particle assembly;GO:0034384:high-density lipoprotein particle clearance;GO:0034375:high-density lipoprotein particle remodeling;GO:0006869:lipid tran…	GO:0042627:chylomicron;GO:0005829:cytosol;GO:0005576:extracellular region;GO:0005615:extracellular space;GO:0034364:high-density lipoprotein particle;GO:0034366:spherical high-density lipoprotein particle;GO:0034361:very-low-density lipoprotein particle;	GO:0034190:apolipoprotein receptor binding;GO:0015485:cholesterol binding;GO:0031072:heat shock protein binding;GO:0008035:high-density lipoprotein particle binding;GO:0070653:high-density lipoprotein particle receptor binding;GO:0055102:lipase inhibitor activity;GO:0008289:lipid binding;GO:0005319:lipid transporter activity;GO:0031210:phosphatidylcholine binding;GO:0060228:phosphatidylcholine-st…	K08758	;ko03320 PPAR signaling pathway;ko04979 Cholesterol metabolism;
ENSMUSG00000000248	Clec2g	C-type lectin domain family 2%2C member g [Source:MGI Symbol%3BAcc:MGI:1918059]	2847	0	0.07	0.035	0	0	2.07	0.69	0.0507246	-4.30117	0.42265	6	128911344	128961670	+	GO:0045671:negative regulation of osteoclast differentiation;	GO:0009897:external side of plasma membrane;GO:0005615:extracellular space;GO:0016021:integral component of membrane;	GO:0030246:carbohydrate binding;GO:0046703:natural killer cell lectin-like receptor binding;	K10072	-
ENSMUSG00000000263	Glra1	glycine receptor%2C alpha 1 subunit [Source:MGI Symbol%3BAcc:MGI:95747]	2414	0.31	0	0.155	0	0	0.34	0.113333	1.36765	0.451696	0.42265	11	55405064	55499024	-	GO:0007340:acrosome reaction;GO:0001508:action potential;GO:0007628:adult walking behavior;GO:0006820:anion transport;GO:0071230:cellular response to amino acid stimulus;GO:0071361:cellular response to ethanol;GO:0071294:cellular response to zinc ion;GO:0007268:synaptic transmission;GO:1902476:chloride transmembrane transport;GO:0006821:chloride transport;GO:0060080:regulation of inhibitory posts…	GO:0044305:calyx of Held;GO:0034707:chloride channel complex;GO:0030425:dendrite;GO:0005783:endoplasmic reticulum;GO:0009897:external side of plasma membrane;GO:0060077:inhibitory synapse;GO:0005887:integral component of plasma membrane;GO:0043231:intracellular membrane-bounded organelle;GO:0016020:membrane;GO:0043005:neuron projection;GO:0043025:neuronal cell body;GO:0043204:perikaryon;GO:004521…	GO:0016934:extracellular-glycine-gated chloride channel activity;GO:0016933:extracellular-glycine-gated ion channel activity;GO:0016594:glycine binding;GO:0042802:identical protein binding;GO:0030594:neurotransmitter receptor activity;GO:0044877:macromolecular complex binding;GO:0030977:taurine binding;GO:0004888:transmembrane signaling receptor activity;GO:0008270:zinc ion binding;	K05193	;ko04080 Neuroactive ligand-receptor interaction;
ENSMUSG00000000318	Clec10a	C-type lectin domain family 10%2C member A [Source:MGI Symbol%3BAcc:MGI:96975]	2899	0	0.13	0.065	0	0	0	0	#DIV/0!	#DIV/0!	0.42265	11	70047023	70061660	+	GO:0002248:connective tissue replacement involved in inflammatory response wound healing;	GO:0016021:integral component of membrane;	GO:0030246:carbohydrate binding;	K06721	-
ENSMUSG00000000386	Mx1	MX dynamin-like GTPase 1 [Source:MGI Symbol%3BAcc:MGI:97243]	3371	0	0.03	0.015	0	0	2.95	0.983333	0.0152542	-6.03465	0.42265	16	97248235	97264107	-	GO:0003374:dynamin polymerization involved in mitochondrial fission;GO:0061025:membrane fusion;GO:0000266:mitochondrial fission;GO:0031623:receptor internalization;GO:0050803:regulation of synapse structure or activity;GO:0016185:synaptic vesicle budding from presynaptic membrane;GO:0051607:defense response to virus;GO:0045087:innate immune response;GO:0070106:interleukin-27-mediated signaling pa…	GO:0030424:axon;GO:0005737:cytoplasm;GO:0031410:cytoplasmic vesicle;GO:0044327:dendritic spine head;GO:0016020:membrane;GO:0015630:microtubule cytoskeleton;GO:0031966:mitochondrial membrane;GO:0005634:nucleus;GO:0005886:plasma membrane;GO:0014069:postsynaptic density;GO:0098793:presynapse;GO:0005789:endoplasmic reticulum membrane;GO:0048471:perinuclear region of cytoplasm;	GO:0005525:GTP binding;GO:0003924:GTPase activity;GO:0008017:microtubule binding;GO:0042802:identical protein binding;	K14754	;ko05160 Hepatitis C;ko05162 Measles;ko05164 Influenza A;ko05165 Human papillomavirus infection;ko05171 Coronavirus disease - COVID-19;
ENSMUSG00000000690	Hoxb6	homeobox B6 [Source:MGI Symbol%3BAcc:MGI:96187]	1964	0	0.16	0.08	0	0	0	0	#DIV/0!	#DIV/0!	0.42265	11	96183302	96192395	+	GO:0009952:anterior/posterior pattern specification;GO:0048706:embryonic skeletal system development;GO:0048704:embryonic skeletal system morphogenesis;GO:0034101:erythrocyte homeostasis;GO:0006357:regulation of transcription from RNA polymerase II promoter;	GO:0005634:nucleus;	GO:0000981:sequence-specific DNA binding RNA polymerase II transcription factor activity;GO:0000978:RNA polymerase II core promoter proximal region sequence-specific DNA binding;	K09306	-
ENSMUSG00000000889	Dbh	dopamine beta hydroxylase [Source:MGI Symbol%3BAcc:MGI:94864]	2692	0	1.08	0.54	0	0	0	0	#DIV/0!	#DIV/0!	0.42265	2	27055245	27073212	+	GO:0008306:associative learning;GO:0048149:behavioral response to ethanol;GO:0001974:blood vessel remodeling;GO:0042420:dopamine catabolic process;GO:0042596:fear response;GO:0042593:glucose homeostasis;GO:0042309:homoiothermy;GO:0002443:leukocyte mediated immunity;GO:0050900:leukocyte migration;GO:0007626:locomotory behavior;GO:0042711:maternal behavior;GO:0007613:memory;GO:0042421:norepinephrin…	GO:0045177:apical part of cell;GO:0030424:axon;GO:0034451:centriolar satellite;GO:0034466:chromaffin granule lumen;GO:0042584:chromaffin granule membrane;GO:0005737:cytoplasm;GO:0031410:cytoplasmic vesicle;GO:0030425:dendrite;GO:0005783:endoplasmic reticulum;GO:0005615:extracellular space;GO:0016021:integral component of membrane;GO:0043231:intracellular membrane-bounded organelle;GO:0043025:neur…	GO:0005507:copper ion binding;GO:0004500:dopamine beta-monooxygenase activity;GO:0031418:L-ascorbic acid binding;	K00503	;ko00350 Tyrosine metabolism;ko01100 Metabolic pathways;
ENSMUSG00000000983	Wfdc18	WAP four-disulfide core domain 18 [Source:MGI Symbol%3BAcc:MGI:107506]	1220	0	4.16	2.08	0	0	0	0	#DIV/0!	#DIV/0!	0.42265	11	83599841	83602174	+	GO:0019731:antibacterial humoral response;GO:0045087:innate immune response;	GO:0005615:extracellular space;	GO:0004867:serine-type endopeptidase inhibitor activity;	-	-
ENSMUSG00000001027	Scn4a	sodium channel%2C voltage-gated%2C type IV%2C alpha [Source:MGI Symbol%3BAcc:MGI:98250]	7041	0	0.09	0.045	0	0	0	0	#DIV/0!	#DIV/0!	0.42265	11	106209418	106244114	-	GO:0006812:cation transport;GO:0015871:choline transport;GO:0086010:membrane depolarization during action potential;GO:0019228:neuronal action potential;GO:0006813:potassium ion transport;GO:0034765:regulation of ion transmembrane transport;GO:0100001:regulation of skeletal muscle contraction by action potential;GO:0035725:sodium ion transmembrane transport;GO:0006814:sodium ion transport;	GO:0030424:axon;GO:0005887:integral component of plasma membrane;GO:0001518:voltage-gated sodium channel complex;	GO:0005244:voltage-gated ion channel activity;GO:0005248:voltage-gated sodium channel activity;	K04837	-
ENSMUSG00000001988	Npas1	neuronal PAS domain protein 1 [Source:MGI Symbol%3BAcc:MGI:109205]	3009	0	0.12	0.06	0	0	0	0	#DIV/0!	#DIV/0!	0.42265	7	16189646	16211653	-	GO:0042711:maternal behavior;GO:0000122:negative regulation of transcription from RNA polymerase II promoter;GO:0045892:negative regulation of transcription, DNA-templated;GO:0006357:regulation of transcription from RNA polymerase II promoter;GO:0001964:startle response;	GO:0005634:nucleus;	GO:0000981:sequence-specific DNA binding RNA polymerase II transcription factor activity;GO:0046982:protein heterodimerization activity;GO:0000977:RNA polymerase II regulatory region sequence-specific DNA binding;	K09098	-
ENSMUSG00000002057	Foxn1	forkhead box N1 [Source:MGI Symbol%3BAcc:MGI:102949]	3214	0	0.13	0.065	0	0	1.07	0.356667	0.182243	-2.45606	0.42265	11	78248403	78277384	-	GO:0048514:blood vessel morphogenesis;GO:0008544:epidermis development;GO:0001942:hair follicle development;GO:0030097:hemopoiesis;GO:0030216:keratinocyte differentiation;GO:0002260:lymphocyte homeostasis;GO:0097535:lymphoid lineage cell migration into thymus;GO:0035878:nail development;GO:0030858:positive regulation of epithelial cell differentiation;GO:0051798:positive regulation of hair follic…	GO:0005634:nucleus;	GO:0001228:RNA polymerase II transcription regulatory region sequence-specific DNA binding transcription factor activity involved in positive regulation of transcription;GO:0000981:sequence-specific DNA binding RNA polymerase II transcription factor activity;GO:0043565:sequence-specific DNA binding;GO:0000976:transcription regulatory region sequence-specific DNA binding;	K09407	-
ENSMUSG00000002324	Rec8	REC8 meiotic recombination protein [Source:MGI Symbol%3BAcc:MGI:1929645]	2935	0	0.05	0.025	0	0	0	0	#DIV/0!	#DIV/0!	0.42265	14	55855494	55862852	+	GO:0000724:double-strand break repair via homologous recombination;GO:0009566:fertilization;GO:0007129:synapsis;GO:0007141:male meiosis I;GO:0051321:meiotic cell cycle;GO:0051177:meiotic sister chromatid cohesion;GO:0007064:mitotic sister chromatid cohesion;GO:0001556:oocyte maturation;GO:1990414:replication-born double-strand break repair via sister chromatid exchange;GO:0072520:seminiferous tub…	GO:0000793:condensed chromosome;GO:0000779:condensed chromosome, centromeric region;GO:0000794:condensed nuclear chromosome;GO:0000776:kinetochore;GO:0000800:lateral element;GO:0001673:male germ cell nucleus;GO:0030893:meiotic cohesin complex;GO:0034991:nuclear meiotic cohesin complex;GO:0034990:nuclear mitotic cohesin complex;GO:0005654:nucleoplasm;GO:0005634:nucleus;GO:0000795:synaptonemal comp…	GO:0003682:chromatin binding;	K13054	;ko04114 Oocyte meiosis;
ENSMUSG00000002384	Bmp8b	bone morphogenetic protein 8b [Source:MGI Symbol%3BAcc:MGI:107335]	3880	0	0.08	0.04	0	0	0	0	#DIV/0!	#DIV/0!	0.42265	4	122998958	123025892	+	GO:0030509:BMP signaling pathway;GO:0051216:cartilage development;GO:0002024:diet induced thermogenesis;GO:0048598:embryonic morphogenesis;GO:0097009:energy homeostasis;GO:0007281:germ cell development;GO:0001503:ossification;GO:0010862:positive regulation of pathway-restricted SMAD protein phosphorylation;GO:0043408:regulation of MAPK cascade;GO:0060395:SMAD protein signal transduction;GO:000728…	GO:0005615:extracellular space;	GO:0070700:BMP receptor binding;GO:0005125:cytokine activity;GO:0008083:growth factor activity;	K16622	;ko04060 Cytokine-cytokine receptor interaction;ko04350 TGF-beta signaling pathway;ko04390 Hippo signaling pathway;ko04714 Thermogenesis;
ENSMUSG00000002791	Pdxk-ps	pyridoxal (pyridoxine%2C vitamin B6) kinase%2C pseudogene [Source:MGI Symbol%3BAcc:MGI:1933201]	3119	0	0.12	0.06	0	0	0	0	#DIV/0!	#DIV/0!	0.42265	17	32295057	32326324	-	GO:0009443:pyridoxal 5'-phosphate salvage;GO:0043066:negative regulation of apoptotic process;GO:0042823:pyridoxal phosphate biosynthetic process;	GO:0005829:cytosol;GO:0005654:nucleoplasm;	GO:0005524:ATP binding;GO:0046872:metal ion binding;GO:0008478:pyridoxal kinase activity;GO:0031403:lithium ion binding;GO:0000287:magnesium ion binding;GO:0030955:potassium ion binding;GO:0042803:protein homodimerization activity;GO:0070280:pyridoxal binding;GO:0030170:pyridoxal phosphate binding;GO:0036094:small molecule binding;GO:0031402:sodium ion binding;GO:0008270:zinc ion binding;	K00868	;ko00750 Vitamin B6 metabolism;ko01100 Metabolic pathways;ko01240 Biosynthesis of cofactors;
ENSMUSG00000003053	Cyp2c29	cytochrome P450%2C family 2%2C subfamily c%2C polypeptide 29 [Source:MGI Symbol%3BAcc:MGI:103238]	3061	0.25	0	0.125	0	0	0.27	0.09	1.38889	0.473931	0.42265	19	39257849	39319157	+	GO:0019369:arachidonic acid metabolic process;GO:0019373:epoxygenase P450 pathway;GO:0042738:exogenous drug catabolic process;GO:0006082:organic acid metabolic process;GO:0006805:xenobiotic metabolic process;	GO:0005737:cytoplasm;GO:0005789:endoplasmic reticulum membrane;GO:0043231:intracellular membrane-bounded organelle;	GO:0008404:arachidonic acid 14,15-epoxygenase activity;GO:0008392:arachidonic acid epoxygenase activity;GO:0070330:aromatase activity;GO:0034875:caffeine oxidase activity;GO:0020037:heme binding;GO:0005506:iron ion binding;GO:0004497:monooxygenase activity;GO:0016712:oxidoreductase activity, acting on paired donors, with incorporation or reduction of molecular oxygen, reduced flavin or flavoprote…	K07413	;ko00140 Steroid hormone biosynthesis;ko00590 Arachidonic acid metabolism;ko00591 Linoleic acid metabolism;ko00830 Retinol metabolism;ko01100 Metabolic pathways;ko04726 Serotonergic synapse;ko04750 Inflammatory mediator regulation of TRP channels;ko05204 Chemical carcinogenesis;
ENSMUSG00000003309	Ap1m2	adaptor protein complex AP-1%2C mu 2 subunit [Source:MGI Symbol%3BAcc:MGI:1336974]	3140	0	0.02	0.01	0	0	0.19	0.0633333	0.157895	-2.66297	0.42265	9	21205571	21223633	-	GO:0006886:intracellular protein transport;GO:0016192:vesicle-mediated transport;	GO:0030131:clathrin adaptor complex;GO:0030136:clathrin-coated vesicle;GO:0030665:clathrin-coated vesicle membrane;GO:0031410:cytoplasmic vesicle;GO:0043231:intracellular membrane-bounded organelle;GO:0005802:trans-Golgi network;GO:0005794:Golgi apparatus;	GO:0035615:clathrin adaptor activity;	K12393	;ko04142 Lysosome;ko05170 Human immunodeficiency virus 1 infection;
ENSMUSG00000003341	Atp8b3	ATPase%2C class I%2C type 8B%2C member 3 [Source:MGI Symbol%3BAcc:MGI:1914581]	4713	0	0.02	0.01	0	0	0	0	#DIV/0!	#DIV/0!	0.42265	10	80355418	80374958	-	GO:0007339:binding of sperm to zona pellucida;GO:0007030:Golgi organization;GO:0045332:phospholipid translocation;	GO:0002080:acrosomal membrane;GO:0001669:acrosomal vesicle;GO:0005789:endoplasmic reticulum membrane;GO:0016021:integral component of membrane;GO:0005886:plasma membrane;GO:0005802:trans-Golgi network;	GO:0005524:ATP binding;GO:0000287:magnesium ion binding;	K01530	-
ENSMUSG00000003411	Rab3b	RAB3B%2C member RAS oncogene family [Source:MGI Symbol%3BAcc:MGI:1917158]	3524	0	0.09	0.045	0	0	1.61	0.536667	0.0838509	-3.57603	0.42265	4	108736260	108800521	+	GO:0019882:antigen processing and presentation;GO:0018125:peptidyl-cysteine methylation;GO:0051586:positive regulation of dopamine uptake involved in synaptic transmission;GO:0072659:protein localization to plasma membrane;GO:0009306:protein secretion;GO:0017157:regulation of exocytosis;GO:0097494:regulation of vesicle size;GO:0006904:vesicle docking involved in exocytosis;	GO:0005737:cytoplasm;GO:0005829:cytosol;GO:0005768:endosome;GO:0005794:Golgi apparatus;GO:0048471:perinuclear region of cytoplasm;GO:0005886:plasma membrane;GO:0008021:synaptic vesicle;GO:0031982:vesicle;	GO:0019003:GDP binding;GO:0005525:GTP binding;GO:0030742:GTP-dependent protein binding;GO:0003924:GTPase activity;GO:0031489:myosin V binding;	K06108	-
ENSMUSG00000004296	Il12b	interleukin 12b [Source:MGI Symbol%3BAcc:MGI:96540]	1967	0	0.13	0.065	0	0	0	0	#DIV/0!	#DIV/0!	0.42265	11	44290890	44304860	+	GO:0016477:cell migration;GO:0008283:cell proliferation;GO:0007166:cell surface receptor signaling pathway;GO:0071346:cellular response to interferon-gamma;	GO:0009986:cell surface;GO:0005737:cytoplasm;GO:0005788:endoplasmic reticulum lumen;GO:0031904:endosome lumen;	GO:0005125:cytokine activity;GO:0019955:cytokine binding;GO:0004896:cytokine receptor activity;GO:0008083:growth factor activity;	K05425	;ko04060 Cytokine-cytokine receptor interaction;ko04620 Toll-like receptor signaling pathway;ko04622 RIG-I-like receptor signaling pathway;ko04625 C-type lectin receptor signaling pathway;ko04630 JAK-STAT signaling pathway;ko04658 Th1 and Th2 cell differentiation;ko04940 Type I diabetes mellitus;ko05133 Pertussis;ko05134 Legionellosis;ko05140 Leishmaniasis;ko05142 Chagas disease;ko05143 African t…
ENSMUSG00000004328	Hif3a	hypoxia inducible factor 3%2C alpha subunit [Source:MGI Symbol%3BAcc:MGI:1859778]	6710	0	0.01	0.005	0	0	0	0	#DIV/0!	#DIV/0!	0.42265	7	16765432	16796352	-	GO:0001525:angiogenesis;GO:0006915:apoptotic process;GO:0071456:cellular response to hypoxia;GO:0045944:positive regulation of transcription from RNA polymerase II promoter;GO:0006357:regulation of transcription from RNA polymerase II promoter;GO:0001666:response to hypoxia;GO:0006366:transcription from RNA polymerase II promoter;	GO:0000785:chromatin;GO:0005737:cytoplasm;GO:0005829:cytosol;GO:0005739:mitochondrion;GO:0016607:nuclear speck;GO:0005654:nucleoplasm;GO:0005634:nucleus;GO:0005886:plasma membrane;	GO:0003677:DNA binding;GO:0003700:sequence-specific DNA binding transcription factor activity;GO:0000981:sequence-specific DNA binding RNA polymerase II transcription factor activity;GO:0046983:protein dimerization activity;GO:0000978:RNA polymerase II core promoter proximal region sequence-specific DNA binding;GO:0000977:RNA polymerase II regulatory region sequence-specific DNA binding;	K09096	-
ENSMUSG00000004366	Sst	somatostatin [Source:MGI Symbol%3BAcc:MGI:98326]	721	18.2	0	9.1	0	0	0	0	#DIV/0!	#DIV/0!	0.42265	16	23708323	23709708	-	GO:0006972:hyperosmotic response;GO:0030334:regulation of cell migration;GO:0010447:response to acidic pH;GO:0043200:response to amino acid;GO:0042493:response to drug;GO:0009408:response to heat;GO:0048545:response to steroid hormone;	GO:0005576:extracellular region;GO:0005615:extracellular space;GO:0043025:neuronal cell body;	GO:0005179:hormone activity;GO:0042802:identical protein binding;	K05237	;ko04024 cAMP signaling pathway;ko04080 Neuroactive ligand-receptor interaction;ko04935 Growth hormone synthesis, secretion and action;ko04971 Gastric acid secretion;
ENSMUSG00000004707	Ly9	lymphocyte antigen 9 [Source:MGI Symbol%3BAcc:MGI:96885]	3307	0	0.27	0.135	0	0	0	0	#DIV/0!	#DIV/0!	0.42265	1	171416192	171434978	-	GO:0007155:cell adhesion;GO:0045087:innate immune response;GO:0032740:positive regulation of interleukin-17 production;GO:0072540:T-helper 17 cell lineage commitment;	GO:0009986:cell surface;GO:0016021:integral component of membrane;GO:0005886:plasma membrane;	-	K06570	-
ENSMUSG00000004842	Pou1f1	POU domain%2C class 1%2C transcription factor 1 [Source:MGI Symbol%3BAcc:MGI:97588]	3891	0	0.03	0.015	0	0	0	0	#DIV/0!	#DIV/0!	0.42265	16	65317397	65331891	+	GO:0021984:adenohypophysis development;GO:0030183:B cell differentiation;GO:0001708:cell fate specification;GO:0008340:determination of adult lifespan;GO:0000122:negative regulation of transcription from RNA polymerase II promoter;GO:0021983:pituitary gland development;GO:0008284:positive regulation of cell proliferation;GO:0032962:positive regulation of inositol trisphosphate biosynthetic proces…	GO:0005829:cytosol;GO:0005654:nucleoplasm;GO:0005634:nucleus;GO:0005667:transcription factor complex;	GO:0003682:chromatin binding;GO:0003677:DNA binding;GO:0001228:RNA polymerase II transcription regulatory region sequence-specific DNA binding transcription factor activity involved in positive regulation of transcription;GO:0003700:sequence-specific DNA binding transcription factor activity;GO:0000981:sequence-specific DNA binding RNA polymerase II transcription factor activity;GO:0000978:RNA po…	K09363	;ko04935 Growth hormone synthesis, secretion and action;
ENSMUSG00000004902	Slc25a18	solute carrier family 25 (mitochondrial carrier)%2C member 18 [Source:MGI Symbol%3BAcc:MGI:1919053]	1911	0	0.22	0.11	0	0	0	0	#DIV/0!	#DIV/0!	0.42265	6	120750539	120771297	+	GO:0015810:aspartate transport;GO:0015813:L-glutamate transport;GO:0043490:malate-aspartate shuttle;	GO:0016021:integral component of membrane;GO:0005743:mitochondrial inner membrane;	GO:0015183:L-aspartate transmembrane transporter activity;GO:0005313:L-glutamate transmembrane transporter activity;GO:0015293:symporter activity;GO:0022857:transmembrane transporter activity;	K15107	-
ENSMUSG00000005493	Msh4	mutS homolog 4 [Source:MGI Symbol%3BAcc:MGI:1860077]	6895	0	0.02	0.01	0	0	1.74	0.58	0.0172414	-5.85798	0.42265	3	153562786	153611775	-	GO:0007292:female gamete generation;GO:0007129:synapsis;GO:0051321:meiotic cell cycle;GO:0000710:meiotic mismatch repair;GO:0001541:ovarian follicle development;GO:0000712:resolution of meiotic recombination intermediates;GO:0007283:spermatogenesis;	GO:0005694:chromosome;GO:0000793:condensed chromosome;GO:0000794:condensed nuclear chromosome;GO:0005654:nucleoplasm;GO:0005634:nucleus;GO:0005713:recombination nodule;GO:0000795:synaptonemal complex;	GO:0005524:ATP binding;GO:0008094:DNA-dependent ATPase activity;GO:0030983:mismatched DNA binding;	K08740	-
ENSMUSG00000005553	Atp4a	ATPase%2C H+/K+ exchanging%2C gastric%2C alpha polypeptide [Source:MGI Symbol%3BAcc:MGI:88113]	3761	0	0.01	0.005	0	0	0	0	#DIV/0!	#DIV/0!	0.42265	7	30411634	30424959	+	GO:0030007:cellular potassium ion homeostasis;GO:0006883:cellular sodium ion homeostasis;GO:0045851:pH reduction;GO:1990573:potassium ion import across plasma membrane;GO:1902600:hydrogen ion transmembrane transport;GO:0010155:regulation of proton transport;GO:0042493:response to drug;GO:0036376:sodium ion export from cell;	GO:0016021:integral component of membrane;GO:0016324:apical plasma membrane;GO:0005886:plasma membrane;GO:0005615:extracellular space;GO:0005887:integral component of plasma membrane;	GO:0005524:ATP binding;GO:0046872:metal ion binding;GO:0008900:hydrogen:potassium-exchanging ATPase activity;GO:0000287:magnesium ion binding;GO:0005391:sodium:potassium-exchanging ATPase activity;GO:0030955:potassium ion binding;	K01542	;ko00190 Oxidative phosphorylation;ko01100 Metabolic pathways;ko04966 Collecting duct acid secretion;ko04971 Gastric acid secretion;
ENSMUSG00000005672	Kit	KIT proto-oncogene receptor tyrosine kinase [Source:MGI Symbol%3BAcc:MGI:96677]	8911	0	0.08	0.04	0	0	0	0	#DIV/0!	#DIV/0!	0.42265	5	75735576	75817382	+	GO:0031532:actin cytoskeleton reorganization;GO:0000187:activation of MAPK activity;GO:0030183:B cell differentiation;GO:0060326:cell chemotaxis;GO:0097067:cellular response to thyroid hormone stimulus;GO:0050910:detection of mechanical stimulus involved in sensory perception of sound;GO:0048565:digestive tract development;GO:0035234:ectopic germ cell programmed cell death;GO:0035162:embryonic he…	GO:0001669:acrosomal vesicle;GO:0009986:cell surface;GO:0005911:cell-cell junction;GO:0005737:cytoplasm;GO:0009897:external side of plasma membrane;GO:0005615:extracellular space;GO:0001650:fibrillar center;GO:0005887:integral component of plasma membrane;GO:0043235:receptor complex;	GO:0005524:ATP binding;GO:0019955:cytokine binding;GO:0046872:metal ion binding;GO:0002020:protease binding;GO:0042803:protein homodimerization activity;GO:0042169:SH2 domain binding;GO:0005020:stem cell factor receptor activity;GO:0004714:transmembrane receptor protein tyrosine kinase activity;	K05091	;ko04010 MAPK signaling pathway;ko04014 Ras signaling pathway;ko04015 Rap1 signaling pathway;ko04072 Phospholipase D signaling pathway;ko04151 PI3K-Akt signaling pathway;ko04640 Hematopoietic cell lineage;ko04916 Melanogenesis;ko05200 Pathways in cancer;ko05221 Acute myeloid leukemia;ko05224 Breast cancer;ko05230 Central carbon metabolism in cancer;
ENSMUSG00000005864	Cnga2	cyclic nucleotide gated channel alpha 2 [Source:MGI Symbol%3BAcc:MGI:108040]	3095	0	0.02	0.01	0	0	0	0	#DIV/0!	#DIV/0!	0.42265	X	71035455	71053824	+	GO:0051899:membrane depolarization;GO:0050896:response to stimulus;GO:0007608:sensory perception of smell;	GO:0060170:ciliary membrane;GO:0017071:intracellular cyclic nucleotide activated cation channel complex;GO:0043204:perikaryon;GO:0005886:plasma membrane;	GO:0005516:calmodulin binding;GO:0030552:cAMP binding;GO:0030553:cGMP binding;GO:0042802:identical protein binding;GO:0005222:intracellular cAMP activated cation channel activity;GO:0005223:intracellular cGMP activated cation channel activity;GO:0005216:ion channel activity;GO:0044877:macromolecular complex binding;GO:0005249:voltage-gated potassium channel activity;	K04949	;ko04024 cAMP signaling pathway;ko04740 Olfactory transduction;
ENSMUSG00000005883	Spo11	SPO11 initiator of meiotic double stranded breaks [Source:MGI Symbol%3BAcc:MGI:1349669]	3921	0	0.05	0.025	0	0	0	0	#DIV/0!	#DIV/0!	0.42265	2	172819493	172835369	+	GO:0007129:synapsis;GO:0007141:male meiosis I;GO:0042138:meiotic DNA double-strand break formation;GO:0000706:meiotic DNA double-strand break processing;GO:0045141:meiotic telomere clustering;GO:0048477:oogenesis;GO:0001541:ovarian follicle development;GO:0034502:protein localization to chromosome;GO:0007131:reciprocal meiotic recombination;GO:0007286:spermatid development;GO:0007130:synaptonemal…	GO:0000781:chromosome, telomeric region;GO:0000228:nuclear chromosome;GO:0005654:nucleoplasm;	GO:0005524:ATP binding;GO:0003677:DNA binding;GO:0003918:DNA topoisomerase type II (ATP-hydrolyzing) activity;GO:0016889:endodeoxyribonuclease activity, producing 3'-phosphomonoesters;GO:0046872:metal ion binding;	K10878	;ko04113 Meiosis - yeast;
ENSMUSG00000006311	Etv2	ets variant 2 [Source:MGI Symbol%3BAcc:MGI:99253]	1048	0.24	0	0.12	0	0	0	0	#DIV/0!	#DIV/0!	0.42265	7	30333041	30335277	-	GO:0001824:blastocyst development;GO:0048514:blood vessel morphogenesis;GO:0060803:BMP signaling pathway involved in mesodermal cell fate specification;GO:0030154:cell differentiation;GO:0030218:erythrocyte differentiation;GO:0030097:hemopoiesis;GO:0001701:in utero embryonic development;GO:0001707:mesoderm formation;GO:0007219:Notch signaling pathway;GO:0001890:placenta development;GO:0045603:pos…	GO:0005634:nucleus;	GO:0001228:RNA polymerase II transcription regulatory region sequence-specific DNA binding transcription factor activity involved in positive regulation of transcription;GO:0000981:sequence-specific DNA binding RNA polymerase II transcription factor activity;GO:0000978:RNA polymerase II core promoter proximal region sequence-specific DNA binding;	K09432	-
ENSMUSG00000006724	Cyp27b1	cytochrome P450%2C family 27%2C subfamily b%2C polypeptide 1 [Source:MGI Symbol%3BAcc:MGI:1098274]	2574	0	0.04	0.02	0	0	0	0	#DIV/0!	#DIV/0!	0.42265	10	126884119	126888875	+	GO:0007568:aging;GO:0030282:bone mineralization;GO:0036378:calcitriol biosynthetic process from calciol;GO:0055074:calcium ion homeostasis;GO:0006816:calcium ion transport;GO:0046697:decidualization;GO:0070314:G1 to G0 transition;GO:0010956:negative regulation of calcidiol 1-monooxygenase activity;GO:0030308:negative regulation of cell growth;GO:0008285:negative regulation of cell proliferation;G…	GO:0005737:cytoplasm;GO:0031966:mitochondrial membrane;GO:0005739:mitochondrion;	GO:0004498:calcidiol 1-monooxygenase activity;GO:0020037:heme binding;GO:0005506:iron ion binding;	K07438	;ko00100 Steroid biosynthesis;ko01100 Metabolic pathways;ko04928 Parathyroid hormone synthesis, secretion and action;ko05152 Tuberculosis;
ENSMUSG00000006930	Hap1	huntingtin-associated protein 1 [Source:MGI Symbol%3BAcc:MGI:1261831]	3766	0	0.06	0.03	0	0	0.32	0.106667	0.28125	-1.83007	0.42265	11	100238153	100246954	-	GO:0008089:anterograde axon cargo transport;GO:0006914:autophagy;GO:0021549:cerebellum development;GO:0006887:exocytosis;GO:0021979:hypothalamus cell differentiation;GO:0048311:mitochondrion distribution;GO:1902430:negative regulation of beta-amyloid formation;GO:0022008:neurogenesis;GO:0031175:neuron projection development;GO:0048011:neurotrophin TRK receptor signaling pathway;GO:0045742:positiv…	GO:0005776:autophagosome;GO:1904115:axon cytoplasm;GO:0043679:axon terminus;GO:0005814:centriole;GO:0005813:centrosome;GO:0005737:cytoplasm;GO:0031410:cytoplasmic vesicle;GO:0005829:cytosol;GO:0030425:dendrite;GO:0043197:dendritic spine;GO:0005769:early endosome;GO:0005783:endoplasmic reticulum;GO:0030426:growth cone;GO:0016234:inclusion body;GO:0005764:lysosome;GO:0005739:mitochondrion;GO:004300…	GO:0048403:brain-derived neurotrophic factor binding;GO:0042802:identical protein binding;GO:0017022:myosin binding;GO:0019904:protein domain specific binding;GO:0005102:receptor binding;GO:0044325:ion channel binding;	K04647	;ko04727 GABAergic synapse;ko05014 Amyotrophic lateral sclerosis;ko05016 Huntington disease;ko05022 Pathways of neurodegeneration - multiple diseases;
ENSMUSG00000007440	Pcdha10	protocadherin alpha 10 [Source:MGI Symbol%3BAcc:MGI:1298408]	5359	0	0.01	0.005	0	0	0	0	#DIV/0!	#DIV/0!	0.42265	18	37138256	37320710	+	GO:0007155:cell adhesion;GO:0007156:homophilic cell adhesion via plasma membrane adhesion molecules;	GO:0005887:integral component of plasma membrane;GO:0016020:membrane;	GO:0005509:calcium ion binding;	K16493	-
ENSMUSG00000007944	Ttc9b	tetratricopeptide repeat domain 9B [Source:MGI Symbol%3BAcc:MGI:1920282]	2052	0	0.03	0.015	0	0	0	0	#DIV/0!	#DIV/0!	0.42265	7	27353340	27356771	+	-	-	-	K04418	;ko05016 Huntington disease;ko05022 Pathways of neurodegeneration - multiple diseases;
ENSMUSG00000008193	Spib	Spi-B transcription factor (Spi-1/PU.1 related) [Source:MGI Symbol%3BAcc:MGI:892986]	2868	0	0.14	0.07	0	0	0	0	#DIV/0!	#DIV/0!	0.42265	7	44175417	44181495	-	GO:0030154:cell differentiation;GO:0002327:immature B cell differentiation;GO:0030225:macrophage differentiation;GO:0045944:positive regulation of transcription from RNA polymerase II promoter;GO:0006357:regulation of transcription from RNA polymerase II promoter;GO:0006355:regulation of transcription, DNA-templated;	GO:0005634:nucleus;GO:0005667:transcription factor complex;	GO:0001228:RNA polymerase II transcription regulatory region sequence-specific DNA binding transcription factor activity involved in positive regulation of transcription;GO:0003700:sequence-specific DNA binding transcription factor activity;GO:0000981:sequence-specific DNA binding RNA polymerase II transcription factor activity;GO:0000978:RNA polymerase II core promoter proximal region sequence-s…	K09439	-
ENSMUSG00000008496	Pou2f2	POU domain%2C class 2%2C transcription factor 2 [Source:MGI Symbol%3BAcc:MGI:101897]	8243	0	0.01	0.005	0	0	0	0	#DIV/0!	#DIV/0!	0.42265	7	24786769	24879151	-	GO:0048469:cell maturation;GO:0098586:cellular response to virus;GO:0002335:mature B cell differentiation;GO:0032755:positive regulation of interleukin-6 production;GO:0045944:positive regulation of transcription from RNA polymerase II promoter;GO:0045893:positive regulation of transcription, DNA-templated;GO:0006357:regulation of transcription from RNA polymerase II promoter;GO:0006355:regulatio…	GO:0005737:cytoplasm;GO:0043231:intracellular membrane-bounded organelle;GO:0005654:nucleoplasm;GO:0005634:nucleus;GO:0000785:chromatin;	GO:0003677:DNA binding;GO:0001228:RNA polymerase II transcription regulatory region sequence-specific DNA binding transcription factor activity involved in positive regulation of transcription;GO:0003700:sequence-specific DNA binding transcription factor activity;GO:0000981:sequence-specific DNA binding RNA polymerase II transcription factor activity;GO:0019904:protein domain specific binding;GO:…	K09364	;ko05168 Herpes simplex virus 1 infection;
ENSMUSG00000009487	Otog	otogelin [Source:MGI Symbol%3BAcc:MGI:1202064]	10349	0	0.15	0.075	0	0	0.12	0.04	1.875	0.906891	0.42265	7	45890411	45960858	+	GO:0008344:adult locomotory behavior;GO:0046373:L-arabinose metabolic process;GO:0007605:sensory perception of sound;	GO:0016324:apical plasma membrane;GO:0005829:cytosol;GO:0031012:extracellular matrix;GO:0005615:extracellular space;	GO:0046556:alpha-L-arabinofuranosidase activity;GO:0005198:structural molecule activity;	-	-
ENSMUSG00000009545	Kcnq1	potassium voltage-gated channel%2C subfamily Q%2C member 1 [Source:MGI Symbol%3BAcc:MGI:108083]	4093	0	0.16	0.08	0	0	0	0	#DIV/0!	#DIV/0!	0.42265	7	142660099	142980779	+	GO:0071875:adrenergic receptor signaling pathway;GO:0086014:atrial cardiac muscle cell action potential;GO:0060117:auditory receptor cell development;GO:0061337:cardiac conduction;	GO:0045177:apical part of cell;GO:0016324:apical plasma membrane;GO:0016323:basolateral plasma membrane;	GO:0005516:calmodulin binding;GO:0005251:delayed rectifier potassium channel activity;GO:0042802:identical protein binding;GO:0015271:outward rectifier potassium channel activity;	K04926	;ko04261 Adrenergic signaling in cardiomyocytes;ko04725 Cholinergic synapse;ko04971 Gastric acid secretion;ko04972 Pancreatic secretion;ko04974 Protein digestion and absorption;ko05110 Vibrio cholerae infection;
ENSMUSG00000009941	Nxf2	nuclear RNA export factor 2 [Source:MGI Symbol%3BAcc:MGI:1933192]	2568	0	0.2	0.1	0	0	0	0	#DIV/0!	#DIV/0!	0.42265	X	133845275	133865503	-	GO:0006406:mRNA export from nucleus;GO:0007275:multicellular organismal development;GO:0016973:poly(A)+ mRNA export from nucleus;GO:0050658:RNA transport;	GO:0005737:cytoplasm;GO:0005829:cytosol;GO:0042272:nuclear RNA export factor complex;GO:0005654:nucleoplasm;GO:0005634:nucleus;	GO:0003723:RNA binding;	K14284	;ko03008 Ribosome biogenesis in eukaryotes;ko03013 RNA transport;ko03015 mRNA surveillance pathway;ko05014 Amyotrophic lateral sclerosis;ko05164 Influenza A;ko05168 Herpes simplex virus 1 infection;
ENSMUSG00000010154	Spire2	spire type actin nucleation factor 2 [Source:MGI Symbol%3BAcc:MGI:2446256]	2510	0	0.17	0.085	0	0	5.58	1.86	0.0456989	-4.4517	0.42265	8	124059452	124096254	+	GO:0030036:actin cytoskeleton organization;GO:0051639:actin filament network formation;GO:0030041:actin filament polymerization;GO:0045010:actin nucleation;GO:0036089:cleavage furrow formation;GO:0051295:establishment of meiotic spindle localization;GO:0070649:formin-nucleated actin cable assembly;GO:0048193:Golgi vesicle transport;GO:0046907:intracellular transport;GO:0040038:polar body extrusio…	GO:0005938:cell cortex;GO:0030659:cytoplasmic vesicle membrane;GO:0005856:cytoskeleton;GO:0005829:cytosol;GO:0005886:plasma membrane;	GO:0003779:actin binding;	K02098	;ko04320 Dorso-ventral axis formation;
ENSMUSG00000011034	Slc5a1	solute carrier family 5 (sodium/glucose cotransporter)%2C member 1 [Source:MGI Symbol%3BAcc:MGI:107678]	4104	0	0.03	0.015	0	0	0.2	0.0666667	0.225	-2.152	0.42265	5	33261563	33320214	+	GO:0000017:alpha-glucoside transport;GO:0098708:glucose import across plasma membrane;GO:0050892:intestinal absorption;GO:0001656:metanephros development;GO:0032409:regulation of transporter activity;GO:0010035:response to inorganic substance;GO:0098719:sodium ion import across plasma membrane;GO:0006814:sodium ion transport;GO:0035377:transepithelial water transport;	GO:0016324:apical plasma membrane;GO:0005903:brush border;GO:0031526:brush border membrane;GO:0005911:cell-cell junction;GO:0005769:early endosome;GO:0016021:integral component of membrane;GO:0043229:intracellular organelle;GO:0048471:perinuclear region of cytoplasm;GO:0005886:plasma membrane;	GO:0015151:alpha-glucoside transmembrane transporter activity;GO:0055056:D-glucose transmembrane transporter activity;GO:0005355:glucose transmembrane transporter activity;GO:0005412:glucose:sodium symporter activity;GO:0005372:water transmembrane transporter activity;	K14158	;ko04973 Carbohydrate digestion and absorption;ko04976 Bile secretion;ko04978 Mineral absorption;
ENSMUSG00000011305	Plin5	perilipin 5 [Source:MGI Symbol%3BAcc:MGI:1914218]	2087	0	0.17	0.085	0	0	0	0	#DIV/0!	#DIV/0!	0.42265	17	56418601	56424596	-	GO:0034389:lipid particle organization;GO:0006629:lipid metabolic process;GO:0019915:lipid storage;GO:0051646:mitochondrion localization;GO:0031999:negative regulation of fatty acid beta-oxidation;GO:0060192:negative regulation of lipase activity;GO:0050995:negative regulation of lipid catabolic process;GO:0035359:negative regulation of peroxisome proliferator activated receptor signaling pathway…	GO:0005737:cytoplasm;GO:0005829:cytosol;GO:0043231:intracellular membrane-bounded organelle;GO:0005811:lipid particle;GO:0005739:mitochondrion;	GO:0042802:identical protein binding;GO:0035473:lipase binding;	-	-
ENSMUSG00000011632	Pinlyp	phospholipase A2 inhibitor and LY6/PLAUR domain containing [Source:MGI Symbol%3BAcc:MGI:3615324]	843	0	0.55	0.275	0	0	0	0	#DIV/0!	#DIV/0!	0.42265	7	24241083	24245543	-	-	GO:0005576:extracellular region;	GO:0004859:phospholipase inhibitor activity;	-	-
ENSMUSG00000012282	Wnt8a	wingless-type MMTV integration site family%2C member 8A [Source:MGI Symbol%3BAcc:MGI:107924]	1746	0	0.06	0.03	0	0	0.23	0.0766667	0.391304	-1.35364	0.42265	18	34675366	34681326	+	GO:0060070:canonical Wnt signaling pathway;GO:0045165:cell fate commitment;GO:0000902:cell morphogenesis;GO:0007492:endoderm development;GO:0048561:establishment of organ orientation;GO:0030182:neuron differentiation;GO:0009949:polarity specification of anterior/posterior axis;GO:0010085:polarity specification of proximal/distal axis;GO:0003002:regionalization;GO:0032880:regulation of protein loc…	GO:0005615:extracellular space;	GO:0005125:cytokine activity;GO:0005109:frizzled binding;GO:0048018:receptor agonist activity;	K00714	;ko04150 mTOR signaling pathway;ko04310 Wnt signaling pathway;ko04390 Hippo signaling pathway;ko04550 Signaling pathways regulating pluripotency of stem cells;ko04916 Melanogenesis;ko04934 Cushing syndrome;ko05010 Alzheimer disease;ko05022 Pathways of neurodegeneration - multiple diseases;ko05165 Human papillomavirus infection;ko05200 Pathways in cancer;ko05205 Proteoglycans in cancer;ko05217 Bas…
ENSMUSG00000012777	Acp4	acid phosphatase 4 [Source:MGI Symbol%3BAcc:MGI:3644563]	1749	0	0.03	0.015	0	0	0	0	#DIV/0!	#DIV/0!	0.42265	7	43901572	43906802	-	GO:0016311:dephosphorylation;GO:0007040:lysosome organization;GO:0010977:negative regulation of neuron projection development;GO:0010955:negative regulation of protein processing;GO:0042476:odontogenesis;GO:1990264:peptidyl-tyrosine dephosphorylation involved in inactivation of protein kinase activity;GO:0048168:regulation of neuronal synaptic plasticity;	GO:0016021:integral component of membrane;GO:0005764:lysosome;GO:0045211:postsynaptic membrane;	GO:0003993:acid phosphatase activity;GO:0016791:phosphatase activity;GO:0004725:protein tyrosine phosphatase activity;GO:0030971:receptor tyrosine kinase binding;	K19284	-
ENSMUSG00000013367	Iglon5	IgLON family member 5 [Source:MGI Symbol%3BAcc:MGI:2686277]	2622	0	0.02	0.01	0	0	0	0	#DIV/0!	#DIV/0!	0.42265	7	43122328	43139499	-	-	GO:0005576:extracellular region;	-	K06773	-
ENSMUSG00000015947	Fcgr1	Fc receptor%2C IgG%2C high affinity I [Source:MGI Symbol%3BAcc:MGI:95498]	2589	0	0.14	0.07	0	0	0	0	#DIV/0!	#DIV/0!	0.42265	3	96190225	96201285	-	GO:0001788:antibody-dependent cellular cytotoxicity;GO:0019884:antigen processing and presentation of exogenous antigen;GO:0042590:antigen processing and presentation of exogenous peptide antigen via MHC class I;GO:0007166:cell surface receptor signaling pathway;GO:0042742:defense response to bacterium;GO:0045087:innate immune response;GO:0006911:phagocytosis, engulfment;GO:0006910:phagocytosis, …	GO:0009897:external side of plasma membrane;GO:0005887:integral component of plasma membrane;GO:0045121:membrane raft;GO:0005886:plasma membrane;	GO:0019864:IgG binding;GO:0019770:IgG receptor activity;GO:0031774:leukotriene receptor binding;GO:0004888:transmembrane signaling receptor activity;	K06498	;ko04145 Phagosome;ko04380 Osteoclast differentiation;ko04613 Neutrophil extracellular trap formation;ko04640 Hematopoietic cell lineage;ko04666 Fc gamma R-mediated phagocytosis;ko05140 Leishmaniasis;ko05150 Staphylococcus aureus infection;ko05152 Tuberculosis;ko05202 Transcriptional misregulation in cancer;ko05221 Acute myeloid leukemia;ko05322 Systemic lupus erythematosus;
ENSMUSG00000016327	Atp1b4	ATPase%2C (Na+)/K+ transporting%2C beta 4 polypeptide [Source:MGI Symbol%3BAcc:MGI:1915071]	4201	0	0.04	0.02	0	0	0.1	0.0333333	0.6	-0.736966	0.42265	X	37405061	37425646	+	GO:0006813:potassium ion transport;GO:0006355:regulation of transcription, DNA-templated;GO:0006814:sodium ion transport;	GO:0000785:chromatin;GO:0005635:nuclear envelope;GO:0005637:nuclear inner membrane;GO:0005634:nucleus;GO:0005890:sodium:potassium-exchanging ATPase complex;	-	K01540	;ko04022 cGMP-PKG signaling pathway;ko04024 cAMP signaling pathway;ko04260 Cardiac muscle contraction;ko04261 Adrenergic signaling in cardiomyocytes;ko04911 Insulin secretion;ko04918 Thyroid hormone synthesis;ko04919 Thyroid hormone signaling pathway;ko04925 Aldosterone synthesis and secretion;ko04960 Aldosterone-regulated sodium reabsorption;ko04961 Endocrine and other factor-regulated calcium r…
ENSMUSG00000016458	Wt1	WT1 transcription factor [Source:MGI Symbol%3BAcc:MGI:98968]	6195	0	0.01	0.005	0	0	0	0	#DIV/0!	#DIV/0!	0.42265	2	104956874	105003961	+	GO:0035802:adrenal cortex formation;GO:0030325:adrenal gland development;GO:0006915:apoptotic process;GO:0001658:branching involved in ureteric bud morphogenesis;GO:0072013:glomus development;GO:0043066:negative regulation of apoptotic process;GO:0008285:negative regulation of cell proliferation;GO:0000122:negative regulation of transcription from RNA polymerase II promoter;GO:0030178:negative re…	GO:0005737:cytoplasm;GO:0016607:nuclear speck;GO:0005730:nucleolus;GO:0005654:nucleoplasm;GO:0005829:cytosol;	GO:0070742:C2H2 zinc finger domain binding;GO:0001228:RNA polymerase II transcription regulatory region sequence-specific DNA binding transcription factor activity involved in positive regulation of transcription;GO:0003700:sequence-specific DNA binding transcription factor activity;GO:0000981:sequence-specific DNA binding RNA polymerase II transcription factor activity;GO:0010385:double-stranded…	K09234	;ko05202 Transcriptional misregulation in cancer;
ENSMUSG00000016529	Il10	interleukin 10 [Source:MGI Symbol%3BAcc:MGI:96537]	1310	0	0.51	0.255	0	0	0	0	#DIV/0!	#DIV/0!	0.42265	1	130947582	130952711	+	GO:0007568:aging;GO:0060670:branching involved in labyrinthine layer morphogenesis;GO:0071392:cellular response to estradiol stimulus;GO:0035729:cellular response to hepatocyte growth factor stimulus;	GO:0005615:extracellular space;	GO:0005125:cytokine activity;GO:0005141:interleukin-10 receptor binding;GO:0046983:protein dimerization activity;	K05443	;ko04060 Cytokine-cytokine receptor interaction;ko04061 Viral protein interaction with cytokine and cytokine receptor;ko04068 FoxO signaling pathway;ko04625 C-type lectin receptor signaling pathway;ko04630 JAK-STAT signaling pathway;ko04660 T cell receptor signaling pathway;ko04672 Intestinal immune network for IgA production;ko05133 Pertussis;ko05135 Yersinia infection;ko05140 Leishmaniasis;ko05…
ENSMUSG00000016982	Pom121l2	POM121 membrane glycoprotein-like 2 (rat) [Source:MGI Symbol%3BAcc:MGI:2684870]	3534	0	0.19	0.095	0	0	0	0	#DIV/0!	#DIV/0!	0.42265	13	22165364	22172904	+	GO:0006606:protein import into nucleus;GO:0006405:RNA export from nucleus;	GO:0005643:nuclear pore;	GO:0008139:nuclear localization sequence binding;GO:0017056:structural constituent of nuclear pore;	K14316	;ko03013 RNA transport;ko05014 Amyotrophic lateral sclerosis;
ENSMUSG00000017165	Gast	gastrin [Source:MGI Symbol%3BAcc:MGI:104768]	460	0	0.11	0.055	0	0	0	0	#DIV/0!	#DIV/0!	0.42265	11	100225233	100227822	+	GO:0007186:G-protein coupled receptor signaling pathway;GO:0032094:response to food;GO:0007165:signal transduction;	GO:0005615:extracellular space;	GO:0005179:hormone activity;	K13768	;ko04971 Gastric acid secretion;
ENSMUSG00000017195	Zpbp2	zona pellucida binding protein 2 [Source:MGI Symbol%3BAcc:MGI:1916626]	1683	0	0.03	0.015	0	0	0	0	#DIV/0!	#DIV/0!	0.42265	11	98441923	98449491	+	GO:0001675:acrosome assembly;GO:0007339:binding of sperm to zona pellucida;GO:0032922:circadian regulation of gene expression;GO:0046466:membrane lipid catabolic process;GO:0002638:negative regulation of immunoglobulin production;GO:0006665:sphingolipid metabolic process;	GO:0001669:acrosomal vesicle;GO:0044297:cell body;GO:0005576:extracellular region;GO:0002199:zona pellucida receptor complex;	-	-	-
ENSMUSG00000017832	Hspb9	heat shock protein%2C alpha-crystallin-related%2C B9 [Source:MGI Symbol%3BAcc:MGI:1922732]	726	0	0.5	0.25	0	0	0	0	#DIV/0!	#DIV/0!	0.42265	11	100604676	100605401	+	-	GO:0005737:cytoplasm;GO:0005634:nucleus;	-	K09547	-
ENSMUSG00000017868	Sgk2	serum/glucocorticoid regulated kinase 2 [Source:MGI Symbol%3BAcc:MGI:1351318]	3412	0	0.12	0.06	0	0	0.77	0.256667	0.233766	-2.09686	0.42265	2	162829250	162856047	+	GO:0035556:intracellular signal transduction;GO:0018105:peptidyl-serine phosphorylation;GO:0032411:positive regulation of transporter activity;GO:0006468:protein phosphorylation;GO:0001558:regulation of cell growth;GO:0042127:regulation of cell proliferation;GO:0006979:response to oxidative stress;	GO:0005829:cytosol;GO:0005654:nucleoplasm;GO:0005737:cytoplasm;GO:0005634:nucleus;	GO:0005524:ATP binding;GO:0015459:potassium channel regulator activity;GO:0004674:protein serine/threonine kinase activity;GO:0017080:sodium channel regulator activity;	K13303	;ko04068 FoxO signaling pathway;ko04151 PI3K-Akt signaling pathway;
ENSMUSG00000017922	Prl3c1	prolactin family 3%2C subfamily c%2C member 1 [Source:MGI Symbol%3BAcc:MGI:1351649]	930	0	0.17	0.085	0	0	0	0	#DIV/0!	#DIV/0!	0.42265	13	27380642	27387732	+	GO:0007565:female pregnancy;GO:0030879:mammary gland development;GO:0008284:positive regulation of cell proliferation;GO:1903489:positive regulation of lactation;GO:0046427:positive regulation of JAK-STAT cascade;GO:0031667:response to nutrient levels;	GO:0005615:extracellular space;	GO:0005179:hormone activity;GO:0005148:prolactin receptor binding;	-	-
ENSMUSG00000017950	Hnf4a	hepatic nuclear factor 4%2C alpha [Source:MGI Symbol%3BAcc:MGI:109128]	4828	0	0.09	0.045	0	0	0	0	#DIV/0!	#DIV/0!	0.42265	2	163348728	163414830	+	GO:0006637:acyl-CoA metabolic process;GO:0048856:anatomical structure development;GO:0007596:blood coagulation;GO:0030154:cell differentiation;GO:0045216:cell-cell junction organization;GO:0042632:cholesterol homeostasis;GO:0007164:establishment of tissue polarity;GO:0042593:glucose homeostasis;GO:0070365:hepatocyte differentiation;GO:0055088:lipid homeostasis;GO:0006629:lipid metabolic process;G…	GO:0000785:chromatin;GO:0005737:cytoplasm;GO:0005829:cytosol;GO:0005654:nucleoplasm;GO:0005634:nucleus;	GO:0050544:arachidonic acid binding;GO:0003682:chromatin binding;GO:0000987:core promoter proximal region sequence-specific DNA binding;GO:0003677:DNA binding;GO:0001228:RNA polymerase II transcription regulatory region sequence-specific DNA binding transcription factor activity involved in positive regulation of transcription;GO:0003700:sequence-specific DNA binding transcription factor activity…	K07292	;ko04152 AMPK signaling pathway;ko04950 Maturity onset diabetes of the young;
ENSMUSG00000018166	Erbb3	erb-b2 receptor tyrosine kinase 3 [Source:MGI Symbol%3BAcc:MGI:95411]	6016	0	1.51	0.755	0	0	0	0	#DIV/0!	#DIV/0!	0.42265	10	128403392	128425521	-	GO:0021545:cranial nerve development;GO:0003197:endocardial cushion development;GO:0007173:epidermal growth factor receptor signaling pathway;GO:0097192:extrinsic apoptotic signaling pathway in absence of ligand;GO:0007162:negative regulation of cell adhesion;GO:0043524:negative regulation of neuron apoptotic process;GO:0051048:negative regulation of secretion;GO:0009968:negative regulation of si…	GO:0016324:apical plasma membrane;GO:0009925:basal plasma membrane;GO:0016323:basolateral plasma membrane;GO:0038143:ERBB3:ERBB2 complex;GO:0005615:extracellular space;GO:0005887:integral component of plasma membrane;GO:0016328:lateral plasma membrane;GO:0005634:nucleus;GO:0045211:postsynaptic membrane;GO:0043235:receptor complex;	GO:0005524:ATP binding;GO:0043125:ErbB-3 class receptor binding;GO:0019838:growth factor binding;GO:0042802:identical protein binding;GO:0038132:neuregulin binding;GO:0038131:neuregulin receptor activity;GO:0046982:protein heterodimerization activity;GO:0030296:protein tyrosine kinase activator activity;GO:0004714:transmembrane receptor protein tyrosine kinase activity;GO:0031625:ubiquitin protei…	K05084	;ko01521 EGFR tyrosine kinase inhibitor resistance;ko04010 MAPK signaling pathway;ko04012 ErbB signaling pathway;ko04020 Calcium signaling pathway;ko04151 PI3K-Akt signaling pathway;ko05205 Proteoglycans in cancer;ko05206 MicroRNAs in cancer;
ENSMUSG00000018479	1700125H20Rik	RIKEN cDNA 1700125H20 gene [Source:MGI Symbol%3BAcc:MGI:1920884]	995	0	0.21	0.105	0	0	0	0	#DIV/0!	#DIV/0!	0.42265	11	85061230	85071971	+	-	-	-	-	-
ENSMUSG00000018543	1700001P01Rik	RIKEN cDNA 1700001P01 gene [Source:MGI Symbol%3BAcc:MGI:1919465]	624	0	0.58	0.29	0	0	0	0	#DIV/0!	#DIV/0!	0.42265	11	97662307	97666744	-	-	-	-	-	-
ENSMUSG00000018554	Ybx2	Y box protein 2 [Source:MGI Symbol%3BAcc:MGI:1096372]	1885	4.69	0	2.345	0	0	0	0	#DIV/0!	#DIV/0!	0.42265	11	69826622	69832431	+	GO:0048599:oocyte development;GO:0010468:regulation of gene expression;GO:0007283:spermatogenesis;GO:0006366:transcription from RNA polymerase II promoter;GO:0009386:translational attenuation;GO:0007343:egg activation;GO:0048598:embryonic morphogenesis;GO:0008544:epidermis development;GO:0051236:establishment of RNA localization;GO:1990428:miRNA transport;GO:0006397:mRNA processing;GO:0048255:mRN…	GO:0005737:cytoplasm;GO:0005634:nucleus;GO:0070062:extracellular exosome;GO:0000932:cytoplasmic mRNA processing body;GO:0005844:polysome;	GO:0003677:DNA binding;GO:0003676:nucleic acid binding;GO:0003723:RNA binding;GO:0008190:eukaryotic initiation factor 4E binding;GO:0035198:miRNA binding;GO:0003682:chromatin binding;GO:0008289:lipid binding;GO:0003730:mRNA 3'-UTR binding;GO:0003729:mRNA binding;GO:0043021:ribonucleoprotein complex binding;GO:0045182:translation regulator activity;	K09277	-
ENSMUSG00000018623	Mmp7	matrix metallopeptidase 7 [Source:MGI Symbol%3BAcc:MGI:103189]	1068	0	0.05	0.025	0	0	1.52	0.506667	0.0493421	-4.34104	0.42265	9	7692091	7699586	+	GO:0002780:antibacterial peptide biosynthetic process;GO:0002779:antibacterial peptide secretion;GO:0030574:collagen catabolic process;GO:0042742:defense response to bacterium;GO:0050829:defense response to Gram-negative bacterium;GO:0050830:defense response to Gram-positive bacterium;GO:0030198:extracellular matrix organization;GO:0006509:membrane protein ectodomain proteolysis;GO:0031293:membra…	GO:0009986:cell surface;GO:0031012:extracellular matrix;GO:0005576:extracellular region;GO:0005615:extracellular space;	GO:0004175:endopeptidase activity;GO:0008201:heparin binding;GO:0004222:metalloendopeptidase activity;GO:0008237:metallopeptidase activity;GO:0008233:peptidase activity;GO:0008270:zinc ion binding;	K01397	;ko04310 Wnt signaling pathway;ko05166 Human T-cell leukemia virus 1 infection;
ENSMUSG00000018865	Sult4a1	sulfotransferase family 4A%2C member 1 [Source:MGI Symbol%3BAcc:MGI:1888971]	2512	0	0.06	0.03	0	0	0.08	0.0266667	1.125	0.169925	0.42265	15	83960298	83989955	-	GO:0008202:steroid metabolic process;GO:0051923:sulfation;GO:0006790:sulfur compound metabolic process;	GO:0005737:cytoplasm;	GO:0042802:identical protein binding;GO:0008146:sulfotransferase activity;	K11823	-
ENSMUSG00000019762	Iyd	iodotyrosine deiodinase [Source:MGI Symbol%3BAcc:MGI:1917587]	1623	6.22	0	3.11	0	0	0	0	#DIV/0!	#DIV/0!	0.42265	10	3490240	3504877	+	GO:0042403:thyroid hormone metabolic process;GO:0006570:tyrosine metabolic process;	GO:0030659:cytoplasmic vesicle membrane;GO:0005887:integral component of plasma membrane;GO:0005654:nucleoplasm;GO:0005886:plasma membrane;	GO:0010181:FMN binding;GO:0004447:iodide peroxidase activity;GO:0016491:oxidoreductase activity;	K17231	;ko04918 Thyroid hormone synthesis;
ENSMUSG00000019836	Amd-ps4	S-adenosylmethionine decarboxylase%2C pseudogene 4 [Source:MGI Symbol%3BAcc:MGI:3650439]	1003	0	0.05	0.025	0	0	0	0	#DIV/0!	#DIV/0!	0.42265	4	51253025	51254027	-	GO:0006557:S-adenosylmethioninamine biosynthetic process;GO:0008295:spermidine biosynthetic process;GO:0006597:spermine biosynthetic process;	GO:0005829:cytosol;	GO:0004014:adenosylmethionine decarboxylase activity;GO:0042802:identical protein binding;GO:0019810:putrescine binding;	K01611	;ko00270 Cysteine and methionine metabolism;ko00330 Arginine and proline metabolism;ko01100 Metabolic pathways;
ENSMUSG00000019913	Sim1	single-minded family bHLH transcription factor 1 [Source:MGI Symbol%3BAcc:MGI:98306]	8621	0	0.08	0.04	0	0	0	0	#DIV/0!	#DIV/0!	0.42265	10	50770850	50865248	+	GO:0030154:cell differentiation;GO:0007399:nervous system development;GO:0006357:regulation of transcription from RNA polymerase II promoter;GO:0006355:regulation of transcription, DNA-templated;GO:0001657:ureteric bud development;	GO:0005634:nucleus;	GO:0000981:sequence-specific DNA binding RNA polymerase II transcription factor activity;GO:0046982:protein heterodimerization activity;GO:0000977:RNA polymerase II regulatory region sequence-specific DNA binding;	K09100	-
ENSMUSG00000020014	Cfap54	cilia and flagella associated protein 54 [Source:MGI Symbol%3BAcc:MGI:1922208]	14645	0	0.01	0.005	0	0	0.87	0.29	0.0172414	-5.85798	0.42265	10	92611481	92917480	-	GO:0030154:cell differentiation;GO:0060271:cilium morphogenesis;GO:0060294:cilium movement involved in cell motility;GO:0007283:spermatogenesis;	GO:0005930:axoneme;	-	K09228	;ko05168 Herpes simplex virus 1 infection;
ENSMUSG00000020062	Slc5a8	solute carrier family 5 (iodide transporter)%2C member 8 [Source:MGI Symbol%3BAcc:MGI:2384916]	5331	0	0.03	0.015	0	0	1.29	0.43	0.0348837	-4.8413	0.42265	10	88721854	88765377	+	GO:0006915:apoptotic process;GO:0015718:monocarboxylic acid transport;GO:0015730:propanoate transport;GO:0015913:short-chain fatty acid import;GO:0006814:sodium ion transport;	GO:0016324:apical plasma membrane;GO:0031526:brush border membrane;GO:0016021:integral component of membrane;	GO:0015129:lactate transmembrane transporter activity;GO:0005343:organic acid:sodium symporter activity;GO:0015552:propionate transmembrane transporter activity;GO:0015636:short-chain fatty acid uptake transporter activity;GO:0015293:symporter activity;	K14388	-
ENSMUSG00000020080	Hkdc1	hexokinase domain containing 1 [Source:MGI Symbol%3BAcc:MGI:2384910]	5132	0	0.06	0.03	0	0	0	0	#DIV/0!	#DIV/0!	0.42265	10	62218916	62258270	-	GO:0001678:cellular glucose homeostasis;GO:0051156:glucose 6-phosphate metabolic process;GO:0006096:glycolytic process;GO:0019318:hexose metabolic process;	GO:0005829:cytosol;GO:0031966:mitochondrial membrane;GO:0005739:mitochondrion;	GO:0005524:ATP binding;GO:0008865:fructokinase activity;GO:0004340:glucokinase activity;GO:0005536:glucose binding;GO:0019158:mannokinase activity;	K00844	;ko00010 Glycolysis / Gluconeogenesis;ko00051 Fructose and mannose metabolism;ko00052 Galactose metabolism;ko00500 Starch and sucrose metabolism;ko00520 Amino sugar and nucleotide sugar metabolism;ko00521 Streptomycin biosynthesis;ko00524 Neomycin, kanamycin and gentamicin biosynthesis;ko01100 Metabolic pathways;ko01110 Biosynthesis of secondary metabolites;ko01120 Microbial metabolism in diverse…
ENSMUSG00000020299	4930524B15Rik	RIKEN cDNA 4930524B15 gene [Source:MGI Symbol%3BAcc:MGI:1914842]	2000	0	0.13	0.065	0	0	0	0	#DIV/0!	#DIV/0!	0.42265	11	31915592	31929651	+	-	-	-	-	-
ENSMUSG00000020331	Hcn2	hyperpolarization-activated%2C cyclic nucleotide-gated K+ 2 [Source:MGI Symbol%3BAcc:MGI:1298210]	3195	0	0.03	0.015	0	0	0	0	#DIV/0!	#DIV/0!	0.42265	10	79552468	79571942	+	GO:0071320:cellular response to cAMP;GO:0071321:cellular response to cGMP;GO:1990573:potassium ion import across plasma membrane;GO:0071805:potassium ion transmembrane transport;GO:0034765:regulation of ion transmembrane transport;GO:0042391:regulation of membrane potential;GO:0098719:sodium ion import across plasma membrane;GO:0035725:sodium ion transmembrane transport;	GO:0030424:axon;GO:0005737:cytoplasm;GO:0032590:dendrite membrane;GO:0043198:dendritic shaft;GO:0005887:integral component of plasma membrane;GO:0016020:membrane;GO:0043025:neuronal cell body;GO:0005886:plasma membrane;GO:0036477:somatodendritic compartment;GO:0045202:synapse;	GO:0030552:cAMP binding;GO:0042802:identical protein binding;GO:0005222:intracellular cAMP activated cation channel activity;GO:0060090:binding, bridging;GO:0030165:PDZ domain binding;GO:0044877:macromolecular complex binding;GO:0005249:voltage-gated potassium channel activity;GO:0005248:voltage-gated sodium channel activity;	K04955	;ko04024 cAMP signaling pathway;ko04929 GnRH secretion;
ENSMUSG00000020374	Rasgef1c	RasGEF domain family%2C member 1C [Source:MGI Symbol%3BAcc:MGI:1921813]	3563	0	0.33	0.165	0	0	0	0	#DIV/0!	#DIV/0!	0.42265	11	49792662	49871821	+	GO:0007264:small GTPase mediated signal transduction;	-	GO:0005085:guanyl-nucleotide exchange factor activity;	-	-
ENSMUSG00000020377	Ltc4s	leukotriene C4 synthase [Source:MGI Symbol%3BAcc:MGI:107498]	1014	0	3.27	1.635	0	0	0	0	#DIV/0!	#DIV/0!	0.42265	11	50127288	50129443	-	GO:0019370:leukotriene biosynthetic process;GO:0006691:leukotriene metabolic process;GO:0042759:long-chain fatty acid biosynthetic process;	GO:0005783:endoplasmic reticulum;GO:0005789:endoplasmic reticulum membrane;GO:0016021:integral component of membrane;GO:0043231:intracellular membrane-bounded organelle;GO:0005635:nuclear envelope;GO:0031965:nuclear membrane;GO:0005640:nuclear outer membrane;	GO:0008047:enzyme activator activity;GO:0043295:glutathione binding;GO:0004602:glutathione peroxidase activity;GO:0004364:glutathione transferase activity;GO:0042802:identical protein binding;GO:0004464:leukotriene-C4 synthase activity;GO:0008289:lipid binding;GO:0044877:macromolecular complex binding;	K00807	;ko00590 Arachidonic acid metabolism;ko01100 Metabolic pathways;
ENSMUSG00000020469	Myl7	myosin%2C light polypeptide 7%2C regulatory [Source:MGI Symbol%3BAcc:MGI:107495]	590	0	0.18	0.09	0	0	0	0	#DIV/0!	#DIV/0!	0.42265	11	5846637	5848782	-	-	GO:0031672:A band;GO:0043197:dendritic spine;GO:0016459:myosin complex;	GO:0005509:calcium ion binding;	K12754	;ko04510 Focal adhesion;ko04670 Leukocyte transendothelial migration;ko04810 Regulation of actin cytoskeleton;ko05131 Shigellosis;ko05132 Salmonella infection;
ENSMUSG00000020591	Ntsr2	neurotensin receptor 2 [Source:MGI Symbol%3BAcc:MGI:108018]	3120	0	0.23	0.115	0	0	0	0	#DIV/0!	#DIV/0!	0.42265	12	16703383	16710228	+	GO:0007200:phospholipase C-activating G-protein coupled receptor signaling pathway;GO:0070374:positive regulation of ERK1 and ERK2 cascade;GO:0043410:positive regulation of MAPK cascade;GO:0042391:regulation of membrane potential;	GO:0009986:cell surface;GO:0043198:dendritic shaft;GO:0016021:integral component of membrane;GO:0016020:membrane;GO:0043204:perikaryon;GO:0005886:plasma membrane;GO:0005802:trans-Golgi network;	GO:0016492:G-protein coupled neurotensin receptor activity;GO:0042802:identical protein binding;GO:0044877:macromolecular complex binding;	K04212	;ko04080 Neuroactive ligand-receptor interaction;
ENSMUSG00000020599	Rgs9	regulator of G-protein signaling 9 [Source:MGI Symbol%3BAcc:MGI:1338824]	6390	0	0.04	0.02	0	0	0	0	#DIV/0!	#DIV/0!	0.42265	11	109116181	109188955	-	GO:0007212:dopamine receptor signaling pathway;GO:0007186:G-protein coupled receptor signaling pathway;GO:0035556:intracellular signal transduction;GO:0009968:negative regulation of signal transduction;GO:0007399:nervous system development;GO:0008277:regulation of G-protein coupled receptor protein signaling pathway;GO:0001975:response to amphetamine;GO:0032355:response to estradiol;GO:0007601:vi…	GO:0005737:cytoplasm;GO:0005634:nucleus;GO:0016020:membrane;	GO:0005096:GTPase activator activity;	K13765	;ko04744 Phototransduction;ko05030 Cocaine addiction;
ENSMUSG00000020600	Slc7a15	solute carrier family 7 (cationic amino acid transporter%2C y+ system)%2C member 15 [Source:MGI Symbol%3BAcc:MGI:3045351]	2990	0	0.03	0.015	0	0	0	0	#DIV/0!	#DIV/0!	0.42265	12	8578483	8649066	-	-	-	-	-	-
ENSMUSG00000020624	4933434M16Rik	RIKEN cDNA 4933434M16 gene [Source:MGI Symbol%3BAcc:MGI:1918453]	2041	0	0.08	0.04	0	0	0	0	#DIV/0!	#DIV/0!	0.42265	11	112715980	112723295	+	-	-	-	-	-
ENSMUSG00000020633	Dcdc2c	doublecortin domain containing 2C [Source:MGI Symbol%3BAcc:MGI:1915761]	3583	0	0.14	0.07	0	0	0	0	#DIV/0!	#DIV/0!	0.42265	12	28487794	28602398	-	GO:0035556:intracellular signal transduction;	GO:0005737:cytoplasm;GO:0005874:microtubule;GO:0005815:microtubule organizing center;GO:0036126:sperm flagellum;	-	-	-
ENSMUSG00000020673	Tpo	thyroid peroxidase [Source:MGI Symbol%3BAcc:MGI:98813]	3915	0	0.04	0.02	0	0	0.57	0.19	0.105263	-3.24793	0.42265	12	30104658	30182623	-	GO:0035162:embryonic hemopoiesis;GO:0042446:hormone biosynthetic process;GO:0042744:hydrogen peroxide catabolic process;GO:0006979:response to oxidative stress;GO:0006590:thyroid hormone generation;	GO:0009986:cell surface;GO:0005615:extracellular space;GO:0016021:integral component of membrane;GO:0005739:mitochondrion;GO:0005886:plasma membrane;	GO:0005509:calcium ion binding;GO:0020037:heme binding;GO:0004447:iodide peroxidase activity;GO:0004601:peroxidase activity;	K00431	;ko00350 Tyrosine metabolism;ko01100 Metabolic pathways;ko04918 Thyroid hormone synthesis;ko05320 Autoimmune thyroid disease;
ENSMUSG00000020799	Tekt1	tektin 1 [Source:MGI Symbol%3BAcc:MGI:1333819]	1622	0	0.06	0.03	0	0	0	0	#DIV/0!	#DIV/0!	0.42265	11	72235548	72253268	-	GO:0060271:cilium morphogenesis;GO:0060294:cilium movement involved in cell motility;	GO:0005874:microtubule;GO:0015630:microtubule cytoskeleton;	-	K18628	-
ENSMUSG00000020872	Tac4	tachykinin 4 [Source:MGI Symbol%3BAcc:MGI:1931130]	1251	0	0.08	0.04	0	0	0	0	#DIV/0!	#DIV/0!	0.42265	11	95152355	95160091	+	GO:0050965:detection of temperature stimulus involved in sensory perception of pain;GO:0006954:inflammatory response;GO:0043303:mast cell degranulation;GO:0007204:positive regulation of cytosolic calcium ion concentration;GO:0046878:positive regulation of saliva secretion;GO:1904058:positive regulation of sensory perception of pain;GO:0008217:regulation of blood pressure;GO:0007217:tachykinin rec…	GO:0005615:extracellular space;	GO:0048018:receptor agonist activity;GO:0005102:receptor binding;GO:0031837:substance K receptor binding;GO:0031835:substance P receptor binding;	K05241	;ko04080 Neuroactive ligand-receptor interaction;
ENSMUSG00000020904	Cfap52	cilia and flagella associated protein 52 [Source:MGI Symbol%3BAcc:MGI:1919110]	2320	0	0.02	0.01	0	0	0	0	#DIV/0!	#DIV/0!	0.42265	11	67815632	67856477	-	GO:0060271:cilium morphogenesis;GO:0030317:sperm motility;	GO:0005930:axoneme;	-	-	-
ENSMUSG00000020912	Krt12	keratin 12 [Source:MGI Symbol%3BAcc:MGI:96687]	1852	0	0.03	0.015	0	0	0	0	#DIV/0!	#DIV/0!	0.42265	11	99306492	99313085	-	GO:0061303:cornea development in camera-type eye;GO:0060429:epithelium development;GO:0002009:morphogenesis of an epithelium;	GO:0005882:intermediate filament;	GO:0005198:structural molecule activity;	K07604	;ko04915 Estrogen signaling pathway;ko05150 Staphylococcus aureus infection;
ENSMUSG00000021055	Esr2	estrogen receptor 2 (beta) [Source:MGI Symbol%3BAcc:MGI:109392]	3368	0	0.03	0.015	0	0	0	0	#DIV/0!	#DIV/0!	0.42265	12	76167193	76224033	-	GO:0001662:behavioral fear response;GO:0007420:brain development;GO:0071392:cellular response to estradiol stimulus;GO:0060743:epithelial cell maturation involved in prostate gland development;GO:0044849:estrous cycle;GO:0008628:hormone-mediated apoptotic signaling pathway;GO:0030520:intracellular estrogen receptor signaling pathway;GO:0030518:intracellular steroid hormone receptor signaling path…	GO:0005929:cilium;GO:0005737:cytoplasm;GO:0005739:mitochondrion;GO:0043005:neuron projection;GO:0043025:neuronal cell body;GO:0005634:nucleus;GO:0043204:perikaryon;GO:0048471:perinuclear region of cytoplasm;GO:0005886:plasma membrane;GO:0032993:protein-DNA complex;	GO:0003677:DNA binding;GO:0001228:RNA polymerase II transcription regulatory region sequence-specific DNA binding transcription factor activity involved in positive regulation of transcription;GO:0019899:enzyme binding;GO:0030284:estrogen receptor activity;GO:0034056:estrogen response element binding;GO:0042562:hormone binding;GO:0004879:ligand-activated sequence-specific DNA binding RNA polymera…	K08551	;ko01522 Endocrine resistance;ko04915 Estrogen signaling pathway;ko04917 Prolactin signaling pathway;ko04929 GnRH secretion;ko05200 Pathways in cancer;ko05224 Breast cancer;
ENSMUSG00000021078	Tomm20l	translocase of outer mitochondrial membrane 20-like [Source:MGI Symbol%3BAcc:MGI:1922516]	720	0	0.07	0.035	0	0	0	0	#DIV/0!	#DIV/0!	0.42265	12	71158202	71169995	+	GO:0030150:protein import into mitochondrial matrix;GO:0016031:tRNA import into mitochondrion;	GO:0031307:integral component of mitochondrial outer membrane;GO:0005742:mitochondrial outer membrane translocase complex;	GO:0030943:mitochondrion targeting sequence binding;	K17770	-
ENSMUSG00000021194	Chga	chromogranin A [Source:MGI Symbol%3BAcc:MGI:88394]	2756	0	0.08	0.04	0	0	0	0	#DIV/0!	#DIV/0!	0.42265	12	102521228	102531287	+	GO:0086030:adrenergic receptor signaling pathway involved in cardiac muscle relaxation;GO:0042742:defense response to bacterium;GO:0050829:defense response to Gram-negative bacterium;GO:0050830:defense response to Gram-positive bacterium;GO:0045576:mast cell activation;GO:0002551:mast cell chemotaxis;GO:0043303:mast cell degranulation;GO:0033604:negative regulation of catecholamine secretion;GO:0…	GO:0042583:chromaffin granule;GO:0005615:extracellular space;GO:0048471:perinuclear region of cytoplasm;GO:0030141:secretory granule;GO:0030133:transport vesicle;	-	-	-
ENSMUSG00000021210	Akr1c6	aldo-keto reductase family 1%2C member C6 [Source:MGI Symbol%3BAcc:MGI:1933427]	2033	2.11	0	1.055	0	0	0	0	#DIV/0!	#DIV/0!	0.42265	13	4484305	4507876	+	GO:0001516:prostaglandin biosynthetic process;GO:0071395:cellular response to jasmonic acid stimulus;GO:0044597:daunorubicin metabolic process;GO:0044598:doxorubicin metabolic process;GO:0048025:negative regulation of mRNA splicing, via spliceosome;GO:0042448:progesterone metabolic process;GO:0006693:prostaglandin metabolic process;GO:0042493:response to drug;GO:0043627:response to estrogen;GO:00…	GO:0005737:cytoplasm;GO:0005829:cytosol;GO:0005634:nucleus;	GO:0047006:17-alpha,20-alpha-dihydroxypregn-4-en-3-one dehydrogenase activity;GO:0047834:D-threo-aldose 1-dehydrogenase activity;GO:0050221:prostaglandin-E2 9-reductase activity;GO:0004032:alditol:NADP+ 1-oxidoreductase activity;GO:0004033:aldo-keto reductase (NADP) activity;GO:0047023:androsterone dehydrogenase activity;GO:0032052:bile acid binding;GO:0047743:chlordecone reductase activity;GO:00…	K04119	;ko00140 Steroid hormone biosynthesis;ko00590 Arachidonic acid metabolism;ko00790 Folate biosynthesis;ko01100 Metabolic pathways;ko04913 Ovarian steroidogenesis;
ENSMUSG00000021228	Acot3	acyl-CoA thioesterase 3 [Source:MGI Symbol%3BAcc:MGI:2159619]	3438	0	0.03	0.015	0	0	1.83	0.61	0.0245902	-5.34577	0.42265	12	84098918	84107176	+	GO:0006637:acyl-CoA metabolic process;GO:0006631:fatty acid metabolic process;GO:0001676:long-chain fatty acid metabolic process;GO:0032788:saturated monocarboxylic acid metabolic process;GO:0032789:unsaturated monocarboxylic acid metabolic process;GO:0000038:very long-chain fatty acid metabolic process;	GO:0005829:cytosol;GO:0005777:peroxisome;	GO:0047617:acyl-CoA hydrolase activity;GO:0052689:carboxylic ester hydrolase activity;GO:0016290:palmitoyl-CoA hydrolase activity;	K01068	;ko00062 Fatty acid elongation;ko01040 Biosynthesis of unsaturated fatty acids;ko01100 Metabolic pathways;ko01110 Biosynthesis of secondary metabolites;ko04913 Ovarian steroidogenesis;
ENSMUSG00000021278	Amn	amnionless [Source:MGI Symbol%3BAcc:MGI:1934943]	1843	0	0.06	0.03	0	0	0	0	#DIV/0!	#DIV/0!	0.42265	12	111237529	111242860	+	GO:0015889:cobalamin transport;GO:0007588:excretion;GO:0043001:Golgi to plasma membrane protein transport;GO:0008104:protein localization;GO:0006898:receptor-mediated endocytosis;	GO:0045177:apical part of cell;GO:0016324:apical plasma membrane;GO:0031526:brush border membrane;GO:0005905:coated pit;GO:0030139:endocytic vesicle;GO:0010008:endosome membrane;GO:0005615:extracellular space;GO:0016021:integral component of membrane;GO:0032991:macromolecular complex;	GO:0005102:receptor binding;	K18259	-
ENSMUSG00000021298	Gpr132	G protein-coupled receptor 132 [Source:MGI Symbol%3BAcc:MGI:1890220]	2715	0	0.08	0.04	0	0	0	0	#DIV/0!	#DIV/0!	0.42265	12	112814493	112831848	-	GO:0000082:G1/S transition of mitotic cell cycle;GO:0010972:negative regulation of G2/M transition of mitotic cell cycle;	GO:0005887:integral component of plasma membrane;	GO:0004930:G-protein coupled receptor activity;	K08426	-
ENSMUSG00000021342	Prl	prolactin [Source:MGI Symbol%3BAcc:MGI:97762]	1408	0	0.15	0.075	0	0	0	0	#DIV/0!	#DIV/0!	0.42265	13	27241553	27249188	+	GO:0007565:female pregnancy;GO:0007595:lactation;GO:0030879:mammary gland development;GO:0042711:maternal behavior;GO:0001937:negative regulation of endothelial cell proliferation;GO:0008284:positive regulation of cell proliferation;GO:0050679:positive regulation of epithelial cell proliferation;GO:1903489:positive regulation of lactation;GO:1902895:positive regulation of pri-miRNA transcription …	GO:0005576:extracellular region;GO:0005615:extracellular space;GO:0030141:secretory granule;	GO:0005179:hormone activity;GO:0005148:prolactin receptor binding;	K05439	;ko04060 Cytokine-cytokine receptor interaction;ko04080 Neuroactive ligand-receptor interaction;ko04151 PI3K-Akt signaling pathway;ko04630 JAK-STAT signaling pathway;ko04917 Prolactin signaling pathway;
ENSMUSG00000021575	Ahrr	aryl-hydrocarbon receptor repressor [Source:MGI Symbol%3BAcc:MGI:1333776]	9441	0	0.03	0.015	0	0	0	0	#DIV/0!	#DIV/0!	0.42265	13	74359237	74440450	-	GO:0000122:negative regulation of transcription from RNA polymerase II promoter;GO:0045892:negative regulation of transcription, DNA-templated;GO:0033235:positive regulation of protein sumoylation;GO:0006357:regulation of transcription from RNA polymerase II promoter;GO:0009410:response to xenobiotic stimulus;GO:0006805:xenobiotic metabolic process;	GO:0034751:aryl hydrocarbon receptor complex;GO:0005829:cytosol;GO:0005654:nucleoplasm;GO:0005634:nucleus;	GO:0004879:ligand-activated sequence-specific DNA binding RNA polymerase II transcription factor activity;GO:0046983:protein dimerization activity;GO:0000976:transcription regulatory region sequence-specific DNA binding;	K09094	-
ENSMUSG00000021622	Ckmt2	creatine kinase%2C mitochondrial 2 [Source:MGI Symbol%3BAcc:MGI:1923972]	1486	0	1.05	0.525	0	0	0	0	#DIV/0!	#DIV/0!	0.42265	13	92001506	92025004	-	GO:0046314:phosphocreatine biosynthetic process;GO:0006603:phosphocreatine metabolic process;	GO:0005743:mitochondrial inner membrane;GO:0005739:mitochondrion;	GO:0005524:ATP binding;GO:1901612:cardiolipin binding;GO:0004111:creatine kinase activity;GO:0016301:kinase activity;	K00933	;ko00330 Arginine and proline metabolism;ko01100 Metabolic pathways;
ENSMUSG00000021647	Cartpt	CART prepropeptide [Source:MGI Symbol%3BAcc:MGI:1351330]	1277	0	0.12	0.06	0	0	0	0	#DIV/0!	#DIV/0!	0.42265	13	100034997	100037599	-	GO:0000186:activation of MAPKK activity;GO:0008343:adult feeding behavior;GO:0001678:cellular glucose homeostasis;GO:0009267:cellular response to starvation;GO:0007268:synaptic transmission;GO:0032922:circadian regulation of gene expression;GO:0007186:G-protein coupled receptor signaling pathway;GO:0032099:negative regulation of appetite;GO:0045779:negative regulation of bone resorption;GO:007009…	GO:0005615:extracellular space;GO:0030141:secretory granule;GO:0045202:synapse;	GO:0005184:neuropeptide hormone activity;	-	-
ENSMUSG00000021675	F2rl2	coagulation factor II (thrombin) receptor-like 2 [Source:MGI Symbol%3BAcc:MGI:1298208]	2502	0	0.02	0.01	0	0	0	0	#DIV/0!	#DIV/0!	0.42265	13	95833361	95839247	+	GO:0007596:blood coagulation;GO:0051482:positive regulation of cytosolic calcium ion concentration involved in phospholipase C-activating G-protein coupled signaling pathway;GO:0035025:positive regulation of Rho protein signal transduction;	GO:0016324:apical plasma membrane;GO:0005887:integral component of plasma membrane;GO:0032991:macromolecular complex;	GO:0004930:G-protein coupled receptor activity;GO:0015057:thrombin receptor activity;	K04235	;ko04080 Neuroactive ligand-receptor interaction;ko04610 Complement and coagulation cascades;
ENSMUSG00000021678	F2rl1	coagulation factor II (thrombin) receptor-like 1 [Source:MGI Symbol%3BAcc:MGI:101910]	2741	0	0.4	0.2	0	0	0	0	#DIV/0!	#DIV/0!	0.42265	13	95648240	95661735	-	GO:0007596:blood coagulation;GO:0045217:cell-cell junction maintenance;GO:0051607:defense response to virus;GO:0061028:establishment of endothelial barrier;	GO:0005769:early endosome;GO:0005887:integral component of plasma membrane;GO:0005886:plasma membrane;GO:0031143:pseudopodium;	GO:0004930:G-protein coupled receptor activity;GO:0001965:G-protein alpha-subunit binding;GO:0031681:G-protein beta-subunit binding;GO:0032795:heterotrimeric G-protein binding;	K04234	;ko04080 Neuroactive ligand-receptor interaction;ko04750 Inflammatory mediator regulation of TRP channels;ko05143 African trypanosomiasis;
ENSMUSG00000021680	Crhbp	corticotropin releasing hormone binding protein [Source:MGI Symbol%3BAcc:MGI:88497]	1800	0	0.84	0.42	0	0	0	0	#DIV/0!	#DIV/0!	0.42265	13	95567879	95581432	-	GO:0048149:behavioral response to ethanol;GO:0071277:cellular response to calcium ion;GO:0071320:cellular response to cAMP;GO:0071314:cellular response to cocaine;GO:0035690:cellular response to drug;GO:0071392:cellular response to estradiol stimulus;GO:0071391:cellular response to estrogen stimulus;GO:0097211:cellular response to gonadotropin-releasing hormone;GO:0035903:cellular response to imm…	GO:0043679:axon terminus;GO:0030425:dendrite;GO:0031045:dense core granule;GO:0005615:extracellular space;GO:0005874:microtubule;GO:0005771:multivesicular body;GO:0005634:nucleus;GO:0043204:perikaryon;GO:0005767:secondary lysosome;GO:0030141:secretory granule;GO:0043196:varicosity;	GO:0051424:corticotropin-releasing hormone binding;GO:0042277:peptide binding;	-	-
ENSMUSG00000021730	Hcn1	hyperpolarization activated cyclic nucleotide gated potassium channel 1 [Source:MGI Symbol%3BAcc:MGI:1096392]	18120	0	0.05	0.025	0	0	0	0	#DIV/0!	#DIV/0!	0.42265	13	117738856	118123954	+	GO:0045176:apical protein localization;GO:0071320:cellular response to cAMP;GO:0071805:potassium ion transmembrane transport;GO:0051289:protein homotetramerization;GO:0034765:regulation of ion transmembrane transport;GO:0042391:regulation of membrane potential;GO:0046549:retinal cone cell development;GO:0035725:sodium ion transmembrane transport;GO:0045759:negative regulation of action potential;…	GO:0030424:axon;GO:0030425:dendrite;GO:0005887:integral component of plasma membrane;GO:0005886:plasma membrane;GO:0097440:apical dendrite;GO:0043679:axon terminus;GO:0016323:basolateral plasma membrane;GO:0009986:cell surface;GO:0005737:cytoplasm;GO:0032590:dendrite membrane;GO:0043198:dendritic shaft;GO:0043025:neuronal cell body;GO:0036477:somatodendritic compartment;GO:0045202:synapse;	GO:0030552:cAMP binding;GO:0042802:identical protein binding;GO:0005222:intracellular cAMP activated cation channel activity;GO:0005267:potassium channel activity;GO:0022843:voltage-gated cation channel activity;GO:0005249:voltage-gated potassium channel activity;GO:0005248:voltage-gated sodium channel activity;GO:0005547:phosphatidylinositol-3,4,5-trisphosphate binding;GO:0005546:phosphatidylino…	K04954	;ko04929 GnRH secretion;
ENSMUSG00000021749	Fam3d	FAM3 metabolism regulating signaling molecule D [Source:MGI Symbol%3BAcc:MGI:1201784]	1569	0	0.03	0.015	0	0	0	0	#DIV/0!	#DIV/0!	0.42265	14	14091019	14120836	+	GO:0070093:negative regulation of glucagon secretion;GO:0046676:negative regulation of insulin secretion;	GO:0005615:extracellular space;	-	-	-
ENSMUSG00000021804	Rgr	retinal G protein coupled receptor [Source:MGI Symbol%3BAcc:MGI:1929473]	4786	0	0.02	0.01	0	0	0	0	#DIV/0!	#DIV/0!	0.42265	14	36756866	36770921	-	GO:0071482:cellular response to light stimulus;GO:0007186:G-protein coupled receptor signaling pathway;GO:0007602:phototransduction;GO:0018298:protein-chromophore linkage;GO:0007601:visual perception;	GO:0005887:integral component of plasma membrane;GO:0001750:photoreceptor outer segment;	GO:0008020:G-protein coupled photoreceptor activity;GO:0004930:G-protein coupled receptor activity;	K04254	-
ENSMUSG00000021850	ccdc198	coiled-coil domain containing 198 [Source:MGI Symbol%3BAcc:MGI:1914332]	3921	0	0.13	0.065	0	0	0	0	#DIV/0!	#DIV/0!	0.42265	14	49457045	49482931	-	-	-	-	-	-
ENSMUSG00000021898	Asb14	ankyrin repeat and SOCS box-containing 14 [Source:MGI Symbol%3BAcc:MGI:2655107]	2549	0	0.02	0.01	0	0	1.04	0.346667	0.0288462	-5.11548	0.42265	14	26616514	26637215	+	GO:0035556:intracellular signal transduction;GO:0016567:protein ubiquitination;	-	-	K10336	-
ENSMUSG00000021977	1700129C05Rik	RIKEN cDNA 1700129C05 gene [Source:MGI Symbol%3BAcc:MGI:1915182]	1177	9.86	0	4.93	0	0	0	0	#DIV/0!	#DIV/0!	0.42265	14	59370489	59380342	-	-	-	-	-	-
ENSMUSG00000022054	Nefm	neurofilament%2C medium polypeptide [Source:MGI Symbol%3BAcc:MGI:97314]	5782	0.57	0	0.285	0	0	0.56	0.186667	1.52679	0.610498	0.42265	14	68320039	68362295	-	GO:0008088:axon cargo transport;GO:0045110:intermediate filament bundle assembly;GO:0045104:intermediate filament cytoskeleton organization;GO:0045105:intermediate filament polymerization or depolymerization;GO:0000226:microtubule cytoskeleton organization;GO:0033693:neurofilament bundle assembly;GO:0060052:neurofilament cytoskeleton organization;GO:0031133:regulation of axon diameter;	GO:0030424:axon;GO:0005856:cytoskeleton;GO:0005882:intermediate filament;GO:0043209:myelin sheath;GO:0005883:neurofilament;GO:0031594:neuromuscular junction;GO:0043005:neuron projection;GO:0043204:perikaryon;GO:0014069:postsynaptic density;	GO:0044877:macromolecular complex binding;GO:0005102:receptor binding;GO:0005198:structural molecule activity;GO:0015643:toxic substance binding;	K04573	;ko05014 Amyotrophic lateral sclerosis;ko05022 Pathways of neurodegeneration - multiple diseases;
ENSMUSG00000022113	Trim52	tripartite motif-containing 52 [Source:MGI Symbol%3BAcc:MGI:3045276]	3518	0	0.03	0.015	0	0	0	0	#DIV/0!	#DIV/0!	0.42265	14	106343632	106373293	+	GO:0071222:cellular response to lipopolysaccharide;GO:0071225:cellular response to muramyl dipeptide;GO:0051091:positive regulation of sequence-specific DNA binding transcription factor activity;GO:0016567:protein ubiquitination;	GO:0005737:cytoplasm;GO:0016604:nuclear body;GO:0005730:nucleolus;	GO:0042802:identical protein binding;GO:0061630:ubiquitin protein ligase activity;GO:0008270:zinc ion binding;	K12025	-
ENSMUSG00000022156	Gzme	granzyme E [Source:MGI Symbol%3BAcc:MGI:109265]	916	0	0.79	0.395	0	0	0	0	#DIV/0!	#DIV/0!	0.42265	14	56355083	56358082	-	GO:0019835:cytolysis;	GO:0005737:cytoplasm;GO:0043231:intracellular membrane-bounded organelle;GO:0005764:lysosome;	GO:0004252:serine-type endopeptidase activity;	K01353	;ko04210 Apoptosis;ko04650 Natural killer cell mediated cytotoxicity;ko04940 Type I diabetes mellitus;ko05202 Transcriptional misregulation in cancer;ko05320 Autoimmune thyroid disease;ko05330 Allograft rejection;ko05332 Graft-versus-host disease;
ENSMUSG00000022157	Mcpt8	mast cell protease 8 [Source:MGI Symbol%3BAcc:MGI:1261780]	998	0	1.87	0.935	0	0	0	0	#DIV/0!	#DIV/0!	0.42265	14	56319623	56322730	-	-	GO:0005737:cytoplasm;GO:0005615:extracellular space;GO:0043231:intracellular membrane-bounded organelle;	GO:0004252:serine-type endopeptidase activity;	K01319	;ko04080 Neuroactive ligand-receptor interaction;ko04142 Lysosome;ko04613 Neutrophil extracellular trap formation;ko04614 Renin-angiotensin system;ko05146 Amoebiasis;ko05322 Systemic lupus erythematosus;
ENSMUSG00000022219	Cideb	cell death-inducing DNA fragmentation factor%2C alpha subunit-like effector B [Source:MGI Symbol%3BAcc:MGI:1270844]	1488	0	0.03	0.015	0	0	0.14	0.0466667	0.321429	-1.63743	0.42265	14	55991507	55995915	-	GO:0097202:activation of cysteine-type endopeptidase activity;GO:0006915:apoptotic process;GO:0097194:execution phase of apoptosis;GO:0010942:positive regulation of cell death;GO:0090200:positive regulation of release of cytochrome c from mitochondria;GO:0042981:regulation of apoptotic process;	GO:0005829:cytosol;GO:0048471:perinuclear region of cytoplasm;	GO:0042802:identical protein binding;	-	-
ENSMUSG00000022243	Slc45a2	solute carrier family 45%2C member 2 [Source:MGI Symbol%3BAcc:MGI:2153040]	2983	0	0.21	0.105	0	0	0	0	#DIV/0!	#DIV/0!	0.42265	15	11000807	11029319	+	GO:0048066:developmental pigmentation;GO:0042438:melanin biosynthetic process;GO:0050896:response to stimulus;GO:0015770:sucrose transport;GO:0007601:visual perception;	GO:0016021:integral component of membrane;GO:0033162:melanosome membrane;GO:0016020:membrane;	GO:0008506:sucrose:proton symporter activity;	K15378	-
ENSMUSG00000022303	Dcstamp	dendrocyte expressed seven transmembrane protein [Source:MGI Symbol%3BAcc:MGI:1923016]	2664	0	0.02	0.01	0	0	0	0	#DIV/0!	#DIV/0!	0.42265	15	39609326	39624334	+	GO:0071353:cellular response to interleukin-4;GO:0036006:cellular response to macrophage colony-stimulating factor stimulus;GO:0071356:cellular response to tumor necrosis factor;GO:0061025:membrane fusion;GO:0043011:myeloid dendritic cell differentiation;GO:0030308:negative regulation of cell growth;GO:0030316:osteoclast differentiation;GO:0072675:osteoclast fusion;GO:0045780:positive regulation …	GO:0009986:cell surface;GO:0005789:endoplasmic reticulum membrane;GO:0033116:endoplasmic reticulum-Golgi intermediate compartment membrane;GO:0010008:endosome membrane;GO:0030176:integral component of endoplasmic reticulum membrane;GO:0016021:integral component of membrane;GO:0005886:plasma membrane;	-	-	-
ENSMUSG00000022366	Slc22a22	solute carrier family 22 (organic cation transporter)%2C member 22 [Source:MGI Symbol%3BAcc:MGI:2446114]	2440	0	0.06	0.03	0	0	0.5	0.166667	0.18	-2.47393	0.42265	15	57107163	57341021	-	GO:0015711:organic anion transport;GO:0071720:sodium-independent prostaglandin transport;	GO:0016323:basolateral plasma membrane;GO:0016021:integral component of membrane;	GO:0004955:prostaglandin receptor activity;GO:0022857:transmembrane transporter activity;	-	-
ENSMUSG00000022408	Fam83f	family with sequence similarity 83%2C member F [Source:MGI Symbol%3BAcc:MGI:2146227]	2993	0	0.03	0.015	0	0	0	0	#DIV/0!	#DIV/0!	0.42265	15	80556048	80584626	+	GO:0007165:signal transduction;	-	GO:0019901:protein kinase binding;	K02973	;ko03010 Ribosome;ko05171 Coronavirus disease - COVID-19;
ENSMUSG00000022441	Efcab6	EF-hand calcium binding domain 6 [Source:MGI Symbol%3BAcc:MGI:1924877]	6408	0	0.06	0.03	0	0	0	0	#DIV/0!	#DIV/0!	0.42265	15	83750913	83949580	-	-	GO:0005654:nucleoplasm;	GO:0005509:calcium ion binding;	-	-
ENSMUSG00000022455	Wbp2nl	WBP2 N-terminal like [Source:MGI Symbol%3BAcc:MGI:1921966]	1413	0	0.04	0.02	0	0	0	0	#DIV/0!	#DIV/0!	0.42265	15	82183155	82198824	+	GO:0007343:egg activation;GO:0035038:female pronucleus assembly;GO:0035039:male pronucleus assembly;GO:0045893:positive regulation of transcription, DNA-templated;	GO:0005634:nucleus;GO:0033011:perinuclear theca;GO:0036126:sperm flagellum;	GO:0031490:chromatin DNA binding;GO:0003713:transcription coactivator activity;GO:0050699:WW domain binding;	-	-
ENSMUSG00000022501	Prm1	protamine 1 [Source:MGI Symbol%3BAcc:MGI:97765]	571	15.91	0	7.955	0	0	0	0	#DIV/0!	#DIV/0!	0.42265	16	10614190	10623703	-	-	-	-	-	-
ENSMUSG00000022577	Ly6h	lymphocyte antigen 6 complex%2C locus H [Source:MGI Symbol%3BAcc:MGI:1346030]	4227	0	0.11	0.055	0	0	0	0	#DIV/0!	#DIV/0!	0.42265	15	75423117	75439104	-	-	GO:0031225:anchored component of membrane;GO:0005886:plasma membrane;GO:0045202:synapse;	GO:0033130:acetylcholine receptor binding;GO:0030550:acetylcholine receptor inhibitor activity;	K06846	-
ENSMUSG00000022790	Igsf11	immunoglobulin superfamily%2C member 11 [Source:MGI Symbol%3BAcc:MGI:2388477]	4493	0	0.15	0.075	0	0	0	0	#DIV/0!	#DIV/0!	0.42265	16	38713033	38847521	+	GO:0007156:homophilic cell adhesion via plasma membrane adhesion molecules;GO:0045185:maintenance of protein location;GO:1900273:positive regulation of long-term synaptic potentiation;GO:0040008:regulation of growth;GO:0048167:regulation of synaptic plasticity;	GO:0005911:cell-cell junction;GO:0060076:excitatory synapse;GO:0016021:integral component of membrane;GO:0005886:plasma membrane;GO:0014069:postsynaptic density;	GO:0035255:ionotropic glutamate receptor binding;	K06791	;ko04514 Cell adhesion molecules;
ENSMUSG00000022809	Nr1i2	nuclear receptor subfamily 1%2C group I%2C member 2 [Source:MGI Symbol%3BAcc:MGI:1337040]	2553	0	0.02	0.01	0	0	0	0	#DIV/0!	#DIV/0!	0.42265	16	38068685	38115186	-	GO:0030154:cell differentiation;GO:0042738:exogenous drug catabolic process;GO:0000122:negative regulation of transcription from RNA polymerase II promoter;GO:0045892:negative regulation of transcription, DNA-templated;GO:0010628:positive regulation of gene expression;GO:0045944:positive regulation of transcription from RNA polymerase II promoter;GO:0045893:positive regulation of transcription, D…	GO:0045111:intermediate filament cytoskeleton;GO:0016604:nuclear body;GO:0005654:nucleoplasm;GO:0005634:nucleus;	GO:0001228:RNA polymerase II transcription regulatory region sequence-specific DNA binding transcription factor activity involved in positive regulation of transcription;GO:0008144:drug binding;GO:0004879:ligand-activated sequence-specific DNA binding RNA polymerase II transcription factor activity;GO:0016922:ligand-dependent nuclear receptor binding;GO:0000978:RNA polymerase II core promoter pro…	K08540	-
ENSMUSG00000022875	Kng1	kininogen 1 [Source:MGI Symbol%3BAcc:MGI:1097705]	3250	0	0.14	0.07	0	0	4.62	1.54	0.0454545	-4.45943	0.42265	16	22876615	22900828	+	GO:0007596:blood coagulation;GO:0006954:inflammatory response;GO:0030195:negative regulation of blood coagulation;GO:0010951:negative regulation of endopeptidase activity;GO:0007204:positive regulation of cytosolic calcium ion concentration;GO:0042311:vasodilation;	GO:0005576:extracellular region;GO:0005615:extracellular space;	GO:0004869:cysteine-type endopeptidase inhibitor activity;GO:0004866:endopeptidase inhibitor activity;GO:0005102:receptor binding;	K03898	;ko04022 cGMP-PKG signaling pathway;ko04071 Sphingolipid signaling pathway;ko04080 Neuroactive ligand-receptor interaction;ko04610 Complement and coagulation cascades;ko04750 Inflammatory mediator regulation of TRP channels;ko04810 Regulation of actin cytoskeleton;ko05142 Chagas disease;ko05143 African trypanosomiasis;ko05200 Pathways in cancer;
ENSMUSG00000022878	Adipoq	adiponectin%2C C1Q and collagen domain containing [Source:MGI Symbol%3BAcc:MGI:106675]	1381	0	0.08	0.04	0	0	0.15	0.05	0.8	-0.321928	0.42265	16	22965286	22976778	+	GO:0050873:brown fat cell differentiation;GO:0071320:cellular response to cAMP;GO:0035690:cellular response to drug;GO:0071872:cellular response to epinephrine stimulus;	GO:0071944:cell periphery;GO:0009986:cell surface;GO:0005581:collagen trimer;GO:0005783:endoplasmic reticulum;	GO:0005179:hormone activity;GO:0042802:identical protein binding;GO:0042803:protein homodimerization activity;GO:0033691:sialic acid binding;	K07296	;ko03320 PPAR signaling pathway;ko04152 AMPK signaling pathway;ko04211 Longevity regulating pathway;ko04920 Adipocytokine signaling pathway;ko04930 Type II diabetes mellitus;ko04932 Non-alcoholic fatty liver disease;
ENSMUSG00000022935	Grik1	glutamate receptor%2C ionotropic%2C kainate 1 [Source:MGI Symbol%3BAcc:MGI:95814]	6721	0	0.01	0.005	0	0	0	0	#DIV/0!	#DIV/0!	0.42265	16	87692788	88087153	-	GO:0030534:adult behavior;GO:0048266:behavioral response to pain;GO:0007268:synaptic transmission;GO:0060079:regulation of excitatory postsynaptic membrane potential;GO:0060080:regulation of inhibitory postsynaptic membrane potential;GO:0035235:ionotropic glutamate receptor signaling pathway;GO:0051899:membrane depolarization;GO:0050804:regulation of synaptic transmission;GO:0032229:negative regu…	GO:0030425:dendrite;GO:0008328:ionotropic glutamate receptor complex;GO:0032983:kainate selective glutamate receptor complex;GO:0016020:membrane;GO:0043025:neuronal cell body;GO:0005886:plasma membrane;GO:0014069:postsynaptic density;GO:0045211:postsynaptic membrane;GO:0042734:presynaptic membrane;GO:0043235:receptor complex;GO:0045202:synapse;GO:0043195:terminal bouton;GO:0005887:integral compon…	GO:0005234:extracellular-glutamate-gated ion channel activity;GO:0016595:glutamate binding;GO:0008066:glutamate receptor activity;GO:0042802:identical protein binding;GO:0004970:ionotropic glutamate receptor activity;GO:0015277:kainate selective glutamate receptor activity;GO:0005313:L-glutamate transmembrane transporter activity;GO:0015276:ligand-gated ion channel activity;GO:0038023:signaling r…	K05201	;ko04080 Neuroactive ligand-receptor interaction;ko04724 Glutamatergic synapse;
ENSMUSG00000023078	Cxcl13	chemokine (C-X-C motif) ligand 13 [Source:MGI Symbol%3BAcc:MGI:1888499]	1150	0	1.26	0.63	0	0	0	0	#DIV/0!	#DIV/0!	0.42265	5	96104810	96108927	+	GO:0090630:activation of GTPase activity;GO:0035754:B cell chemotaxis;GO:0035769:B cell chemotaxis across high endothelial venule;GO:0007166:cell surface receptor signaling pathway;GO:0007267:cell-cell signaling;GO:0071222:cellular response to lipopolysaccharide;GO:0070098:chemokine-mediated signaling pathway;GO:0042742:defense response to bacterium;GO:0035768:endothelial cell chemotaxis to fibro…	GO:0005576:extracellular region;GO:0005615:extracellular space;	GO:0031735:CCR10 chemokine receptor binding;GO:0008009:chemokine activity;GO:0045236:CXCR chemokine receptor binding;GO:0048248:CXCR3 chemokine receptor binding;GO:0031724:CXCR5 chemokine receptor binding;GO:0017134:fibroblast growth factor binding;GO:0008201:heparin binding;GO:0048018:receptor agonist activity;	K10032	;ko04060 Cytokine-cytokine receptor interaction;ko04061 Viral protein interaction with cytokine and cytokine receptor;ko04062 Chemokine signaling pathway;
ENSMUSG00000023192	Grm2	glutamate receptor%2C metabotropic 2 [Source:MGI Symbol%3BAcc:MGI:1351339]	4894	0	0.07	0.035	0	0	0	0	#DIV/0!	#DIV/0!	0.42265	9	106520294	106533281	-	GO:0035095:behavioral response to nicotine;GO:0007268:synaptic transmission;GO:0007216:G-protein coupled glutamate receptor signaling pathway;GO:0010467:gene expression;GO:0090461:glutamate homeostasis;GO:0014047:glutamate secretion;GO:0014059:regulation of dopamine secretion;GO:0014048:regulation of glutamate secretion;GO:0051896:regulation of protein kinase B signaling;GO:2001023:regulation of …	GO:0097449:astrocyte projection;GO:0030424:axon;GO:0030425:dendrite;GO:0005887:integral component of plasma membrane;GO:0043005:neuron projection;GO:0042734:presynaptic membrane;	GO:0001640:adenylate cyclase inhibiting G-protein coupled glutamate receptor activity;GO:0005246:calcium channel regulator activity;GO:0001641:group II metabotropic glutamate receptor activity;GO:0097110:scaffold protein binding;	K04605	;ko04072 Phospholipase D signaling pathway;ko04080 Neuroactive ligand-receptor interaction;ko04724 Glutamatergic synapse;ko05030 Cocaine addiction;
ENSMUSG00000023236	Scg5	secretogranin V [Source:MGI Symbol%3BAcc:MGI:98289]	1569	0	0.03	0.015	0	0	0	0	#DIV/0!	#DIV/0!	0.42265	2	113606707	113659466	-	GO:0006886:intracellular protein transport;GO:0007218:neuropeptide signaling pathway;GO:0016486:peptide hormone processing;GO:0046883:regulation of hormone secretion;	GO:0005576:extracellular region;GO:0005634:nucleus;GO:0030141:secretory granule;	GO:0004857:enzyme inhibitor activity;GO:0030234:enzyme regulator activity;GO:0051082:unfolded protein binding;	-	-
ENSMUSG00000023274	Cd4	CD4 antigen [Source:MGI Symbol%3BAcc:MGI:88335]	4032	0	0.03	0.015	0	0	0	0	#DIV/0!	#DIV/0!	0.42265	6	124841655	124865184	-	GO:0002250:adaptive immune response;GO:0007155:cell adhesion;GO:0007166:cell surface receptor signaling pathway;GO:0097011:cellular response to granulocyte macrophage colony-stimulating factor stimulus;GO:0050829:defense response to Gram-negative bacterium;GO:0035397:helper T cell enhancement of adaptive immune response;GO:0006948:induction by virus of host cell-cell fusion;GO:0035723:interleukin…	GO:0009986:cell surface;GO:0005788:endoplasmic reticulum lumen;GO:0005789:endoplasmic reticulum membrane;GO:0009897:external side of plasma membrane;GO:0005887:integral component of plasma membrane;GO:0045121:membrane raft;GO:0005886:plasma membrane;	GO:0015026:coreceptor activity;GO:0019899:enzyme binding;GO:0042802:identical protein binding;GO:0019865:immunoglobulin binding;GO:0042011:interleukin-16 binding;GO:0042012:interleukin-16 receptor activity;GO:0042289:MHC class II protein binding;GO:0023026:MHC class II protein complex binding;GO:0042803:protein homodimerization activity;GO:0019901:protein kinase binding;GO:0005102:receptor bindin…	K06454	;ko04060 Cytokine-cytokine receptor interaction;ko04514 Cell adhesion molecules;ko04612 Antigen processing and presentation;ko04640 Hematopoietic cell lineage;ko04658 Th1 and Th2 cell differentiation;ko04659 Th17 cell differentiation;ko04660 T cell receptor signaling pathway;ko05135 Yersinia infection;ko05166 Human T-cell leukemia virus 1 infection;ko05170 Human immunodeficiency virus 1 infection…
ENSMUSG00000023391	Dlx2	distal-less homeobox 2 [Source:MGI Symbol%3BAcc:MGI:94902]	2855	0	0.02	0.01	0	0	0	0	#DIV/0!	#DIV/0!	0.42265	2	71373752	71377098	-	GO:0048755:branching morphogenesis of a nerve;GO:0051216:cartilage development;GO:0030154:cell differentiation;GO:0021892:cerebral cortex GABAergic interneuron differentiation;GO:0021893:cerebral cortex GABAergic interneuron fate commitment;GO:0048701:embryonic cranial skeleton morphogenesis;GO:0048706:embryonic skeletal system development;GO:0021879:forebrain neuron differentiation;GO:0021766:hi…	GO:0005634:nucleus;	GO:0003682:chromatin binding;GO:0003677:DNA binding;GO:0001228:RNA polymerase II transcription regulatory region sequence-specific DNA binding transcription factor activity involved in positive regulation of transcription;GO:0000981:sequence-specific DNA binding RNA polymerase II transcription factor activity;GO:0000978:RNA polymerase II core promoter proximal region sequence-specific DNA binding…	K18488	-
ENSMUSG00000023439	Gnb3	guanine nucleotide binding protein (G protein)%2C beta 3 [Source:MGI Symbol%3BAcc:MGI:95785]	2632	0	0.06	0.03	0	0	2.24	0.746667	0.0401786	-4.63743	0.42265	6	124811203	124817238	-	GO:0007186:G-protein coupled receptor signaling pathway;GO:1902624:positive regulation of neutrophil migration;GO:0048920:posterior lateral line neuromast primordium migration;GO:0006884:cell volume homeostasis;GO:0090181:regulation of cholesterol metabolic process;GO:0045598:regulation of fat cell differentiation;GO:0010468:regulation of gene expression;GO:0010906:regulation of glucose metabolic…	GO:0005737:cytoplasm;GO:0005834:heterotrimeric G-protein complex;GO:0044297:cell body;GO:0030425:dendrite;GO:0043005:neuron projection;	GO:0031682:G-protein gamma-subunit binding;GO:0003924:GTPase activity;GO:0051020:GTPase binding;GO:0030507:spectrin binding;	K07825	;ko04014 Ras signaling pathway;ko04062 Chemokine signaling pathway;ko04151 PI3K-Akt signaling pathway;ko04371 Apelin signaling pathway;ko04713 Circadian entrainment;ko04723 Retrograde endocannabinoid signaling;ko04724 Glutamatergic synapse;ko04725 Cholinergic synapse;ko04726 Serotonergic synapse;ko04727 GABAergic synapse;ko04728 Dopaminergic synapse;ko04742 Taste transduction;ko04926 Relaxin sign…
ENSMUSG00000023473	Celsr3	cadherin%2C EGF LAG seven-pass G-type receptor 3 [Source:MGI Symbol%3BAcc:MGI:1858236]	12063	0	0.03	0.015	0	0	0	0	#DIV/0!	#DIV/0!	0.42265	9	108703519	108730168	+	GO:0007413:axonal fasciculation;GO:0098609:cell-cell adhesion;GO:0060271:cilium morphogenesis;GO:0007156:homophilic cell adhesion via plasma membrane adhesion molecules;GO:0001764:neuron migration;GO:0032880:regulation of protein localization;GO:0001932:regulation of protein phosphorylation;	GO:0016021:integral component of membrane;GO:0005886:plasma membrane;	GO:0005509:calcium ion binding;GO:0004930:G-protein coupled receptor activity;	K04602	-
ENSMUSG00000023945	Slc5a7	solute carrier family 5 (choline transporter)%2C member 7 [Source:MGI Symbol%3BAcc:MGI:1927126]	5644	0	0.5	0.25	0	0	0.04	0.0133333	18.75	4.22882	0.42265	17	54580618	54606062	-	GO:0008292:acetylcholine biosynthetic process;GO:0015871:choline transport;GO:0001701:in utero embryonic development;GO:0007274:neuromuscular synaptic transmission;GO:0007271:synaptic transmission, cholinergic;	GO:0016324:apical plasma membrane;GO:0030424:axon;GO:0045334:clathrin-coated endocytic vesicle;GO:0030425:dendrite;GO:0005769:early endosome;GO:0016021:integral component of membrane;GO:0031594:neuromuscular junction;GO:0043025:neuronal cell body;GO:0043204:perikaryon;GO:0005886:plasma membrane;GO:0044853:plasma membrane raft;GO:0045202:synapse;GO:0008021:synaptic vesicle;	GO:0033265:choline binding;GO:0015220:choline transmembrane transporter activity;GO:0005307:choline:sodium symporter activity;	K14387	;ko04725 Cholinergic synapse;ko05231 Choline metabolism in cancer;
ENSMUSG00000023949	Tcte1	t-complex-associated testis expressed 1 [Source:MGI Symbol%3BAcc:MGI:98640]	3075	0	0.02	0.01	0	0	0	0	#DIV/0!	#DIV/0!	0.42265	17	45834360	45853606	+	GO:0030317:sperm motility;	GO:0005737:cytoplasm;GO:0005856:cytoskeleton;GO:0036126:sperm flagellum;	-	-	-
ENSMUSG00000024013	Fgd2	FYVE%2C RhoGEF and PH domain containing 2 [Source:MGI Symbol%3BAcc:MGI:1347084]	4507	0	0.08	0.04	0	0	0	0	#DIV/0!	#DIV/0!	0.42265	17	29579888	29598635	+	GO:0007010:cytoskeleton organization;GO:0046847:filopodium assembly;GO:0043507:positive regulation of JUN kinase activity;	GO:0005737:cytoplasm;GO:0005856:cytoskeleton;GO:0005769:early endosome;GO:0031901:early endosome membrane;GO:0005634:nucleus;GO:0001726:ruffle;GO:0032587:ruffle membrane;	GO:0005085:guanyl-nucleotide exchange factor activity;GO:0046872:metal ion binding;GO:1901981:phosphatidylinositol phosphate binding;	K05721	-
ENSMUSG00000024131	Slc3a1	solute carrier family 3%2C member 1 [Source:MGI Symbol%3BAcc:MGI:1195264]	2271	0	0.07	0.035	0	0	0	0	#DIV/0!	#DIV/0!	0.42265	17	85335804	85371664	+	GO:0006865:amino acid transport;GO:0015810:aspartate transport;GO:0005975:carbohydrate metabolic process;GO:0010467:gene expression;GO:0015811:L-cystine transport;GO:0015813:L-glutamate transport;	GO:0016324:apical plasma membrane;GO:0031526:brush border membrane;GO:0005887:integral component of plasma membrane;GO:0005743:mitochondrial inner membrane;GO:0005886:plasma membrane;GO:0005774:vacuolar membrane;	GO:0003824:catalytic activity;GO:0046982:protein heterodimerization activity;GO:0044877:macromolecular complex binding;	K14210	;ko04974 Protein digestion and absorption;
ENSMUSG00000024211	Grm8	glutamate receptor%2C metabotropic 8 [Source:MGI Symbol%3BAcc:MGI:1351345]	9898	0	0.01	0.005	0	0	0	0	#DIV/0!	#DIV/0!	0.42265	6	27275118	28135177	-	GO:0007196:adenylate cyclase-inhibiting G-protein coupled glutamate receptor signaling pathway;GO:0007193:adenylate cyclase-inhibiting G-protein coupled receptor signaling pathway;GO:0007268:synaptic transmission;GO:0050966:detection of mechanical stimulus involved in sensory perception of pain;GO:0007216:G-protein coupled glutamate receptor signaling pathway;GO:0046928:regulation of neurotransmi…	GO:0005887:integral component of plasma membrane;GO:0043005:neuron projection;GO:0043025:neuronal cell body;GO:0042734:presynaptic membrane;	GO:0001640:adenylate cyclase inhibiting G-protein coupled glutamate receptor activity;GO:0004930:G-protein coupled receptor activity;GO:0008066:glutamate receptor activity;GO:0001642:group III metabotropic glutamate receptor activity;	K04608	;ko04072 Phospholipase D signaling pathway;ko04080 Neuroactive ligand-receptor interaction;ko04724 Glutamatergic synapse;
ENSMUSG00000024245	Tmem178	transmembrane protein 178 [Source:MGI Symbol%3BAcc:MGI:1915277]	1696	0	0.09	0.045	0	0	0	0	#DIV/0!	#DIV/0!	0.42265	17	81252061	81309245	+	GO:0045671:negative regulation of osteoclast differentiation;GO:0051480:cytosolic calcium ion homeostasis;	GO:0005789:endoplasmic reticulum membrane;GO:0016021:integral component of membrane;GO:0016020:membrane;	-	-	-
ENSMUSG00000024261	Syt4	synaptotagmin IV [Source:MGI Symbol%3BAcc:MGI:101759]	3892	0	0.05	0.025	0	0	0	0	#DIV/0!	#DIV/0!	0.42265	18	31570861	31580459	-	GO:0007420:brain development;GO:0017156:calcium ion-dependent exocytosis;GO:0071277:cellular response to calcium ion;GO:0007613:memory;GO:0045955:negative regulation of calcium ion-dependent exocytosis;GO:0033604:negative regulation of catecholamine secretion;GO:0046929:negative regulation of neurotransmitter secretion;GO:0050709:negative regulation of protein secretion;GO:0048174:negative regula…	GO:0097449:astrocyte projection;GO:0030424:axon;GO:0030425:dendrite;GO:0031045:dense core granule;GO:0070382:exocytic vesicle;GO:0005794:Golgi apparatus;GO:0016021:integral component of membrane;GO:1990742:microvesicle;GO:0043005:neuron projection;GO:0044306:neuron projection terminus;GO:0043025:neuronal cell body;GO:0048471:perinuclear region of cytoplasm;GO:0005886:plasma membrane;GO:0098794:po…	GO:0005509:calcium ion binding;GO:0005544:calcium-dependent phospholipid binding;GO:0030276:clathrin binding;GO:0001786:phosphatidylserine binding;GO:0046982:protein heterodimerization activity;GO:0042803:protein homodimerization activity;GO:0000149:SNARE binding;GO:0019905:syntaxin binding;GO:0017075:syntaxin-1 binding;GO:0030348:syntaxin-3 binding;	-	-
ENSMUSG00000024391	Apom	apolipoprotein M [Source:MGI Symbol%3BAcc:MGI:1930124]	1013	6.98	0	3.49	0	0	0	0	#DIV/0!	#DIV/0!	0.42265	17	35347973	35351026	-	GO:0033344:cholesterol efflux;GO:0034380:high-density lipoprotein particle assembly;GO:0034384:high-density lipoprotein particle clearance;GO:0034375:high-density lipoprotein particle remodeling;GO:0042157:lipoprotein metabolic process;GO:0034445:negative regulation of plasma lipoprotein particle oxidation;GO:0009749:response to glucose;GO:0043691:reverse cholesterol transport;	GO:0034365:discoidal high-density lipoprotein particle;GO:0005576:extracellular region;GO:0005615:extracellular space;GO:0034364:high-density lipoprotein particle;GO:0034362:low-density lipoprotein particle;GO:0034366:spherical high-density lipoprotein particle;GO:0034361:very-low-density lipoprotein particle;	GO:0016209:antioxidant activity;GO:0005319:lipid transporter activity;GO:0005543:phospholipid binding;	-	-
ENSMUSG00000024409	Psors1c2	psoriasis susceptibility 1 candidate 2 (human) [Source:MGI Symbol%3BAcc:MGI:1930025]	843	0	0.12	0.06	0	0	0	0	#DIV/0!	#DIV/0!	0.42265	17	35844098	35845544	+	-	GO:0005576:extracellular region;	-	-	-
ENSMUSG00000024459	H2-M5	histocompatibility 2%2C M region locus 5 [Source:MGI Symbol%3BAcc:MGI:95917]	2691	0	0.15	0.075	0	0	0	0	#DIV/0!	#DIV/0!	0.42265	17	37294953	37300429	-	GO:0002474:antigen processing and presentation of peptide antigen via MHC class I;GO:0006955:immune response;GO:0002476:antigen processing and presentation of endogenous peptide antigen via MHC class Ib;	GO:0016021:integral component of membrane;GO:0042612:MHC class I protein complex;GO:0009897:external side of plasma membrane;GO:0005615:extracellular space;	-	K06751	;ko04144 Endocytosis;ko04145 Phagosome;ko04218 Cellular senescence;ko04514 Cell adhesion molecules;ko04612 Antigen processing and presentation;ko04940 Type I diabetes mellitus;ko05163 Human cytomegalovirus infection;ko05165 Human papillomavirus infection;ko05166 Human T-cell leukemia virus 1 infection;ko05167 Kaposi sarcoma-associated herpesvirus infection;ko05168 Herpes simplex virus 1 infection…
ENSMUSG00000024471	Myot	myotilin [Source:MGI Symbol%3BAcc:MGI:1889800]	2209	0	0.02	0.01	0	0	9.19	3.06333	0.00326442	-8.25896	0.42265	18	44467141	44488791	+	GO:0007411:axon guidance;GO:0070593:dendrite self-avoidance;GO:0007156:homophilic cell adhesion via plasma membrane adhesion molecules;	GO:0030424:axon;GO:0005856:cytoskeleton;GO:0005886:plasma membrane;GO:0042383:sarcolemma;GO:0030018:Z disc;	GO:0003779:actin binding;GO:0051393:alpha-actinin binding;GO:0098632:protein binding involved in cell-cell adhesion;	-	-
ENSMUSG00000024532	1700034E13Rik	RIKEN cDNA 1700034E13 gene [Source:MGI Symbol%3BAcc:MGI:1925664]	490	0	0.53	0.265	0	0	0	0	#DIV/0!	#DIV/0!	0.42265	18	52779281	52796805	+	-	-	GO:0046872:metal ion binding;	-	-
ENSMUSG00000024575	Pde6a	phosphodiesterase 6A%2C cGMP-specific%2C rod%2C alpha [Source:MGI Symbol%3BAcc:MGI:97524]	4688	0	0.03	0.015	0	0	0	0	#DIV/0!	#DIV/0!	0.42265	18	61353387	61422995	+	GO:0045494:photoreceptor cell maintenance;GO:0060041:retina development in camera-type eye;GO:0007165:signal transduction;GO:0007601:visual perception;	GO:0042622:photoreceptor outer segment membrane;GO:0005886:plasma membrane;GO:0097381:photoreceptor disc membrane;	GO:0047555:3',5'-cyclic-GMP phosphodiesterase activity;GO:0004114:3',5'-cyclic-nucleotide phosphodiesterase activity;GO:0046872:metal ion binding;	K08718	;ko00230 Purine metabolism;ko01100 Metabolic pathways;ko04744 Phototransduction;
ENSMUSG00000024670	Cd6	CD6 antigen [Source:MGI Symbol%3BAcc:MGI:103566]	7968	0	0.01	0.005	0	0	0	0	#DIV/0!	#DIV/0!	0.42265	19	10766705	10807422	-	GO:0002438:acute inflammatory response to antigenic stimulus;GO:0007157:heterophilic cell-cell adhesion via plasma membrane cell adhesion molecules;GO:0001771:immunological synapse formation;GO:0031663:lipopolysaccharide-mediated signaling pathway;GO:1900017:positive regulation of cytokine production involved in inflammatory response;GO:0001934:positive regulation of protein phosphorylation;GO:00…	GO:0009897:external side of plasma membrane;GO:0001772:immunological synapse;GO:0031226:intrinsic component of plasma membrane;GO:0044214:spanning component of plasma membrane;GO:0042101:T cell receptor complex;	GO:0042802:identical protein binding;GO:0001530:lipopolysaccharide binding;GO:0070891:lipoteichoic acid binding;GO:0019901:protein kinase binding;GO:0005044:scavenger receptor activity;	K06456	;ko04514 Cell adhesion molecules;
ENSMUSG00000024729	Ms4a20	membrane-spanning 4-domains%2C subfamily A%2C member 20 [Source:MGI Symbol%3BAcc:MGI:1916619]	3661	0.28	0	0.14	0	0	0	0	#DIV/0!	#DIV/0!	0.42265	19	11074180	11108240	-	-	-	-	-	-
ENSMUSG00000024731	Ms4a10	membrane-spanning 4-domains%2C subfamily A%2C member 10 [Source:MGI Symbol%3BAcc:MGI:1917076]	1011	0	0.1	0.05	0	0	0	0	#DIV/0!	#DIV/0!	0.42265	19	10939657	10952034	-	-	GO:0016021:integral component of membrane;	-	-	-
ENSMUSG00000024734	Zp1	zona pellucida glycoprotein 1 [Source:MGI Symbol%3BAcc:MGI:103073]	1981	0	0.03	0.015	0	0	0	0	#DIV/0!	#DIV/0!	0.42265	19	10891651	10897996	-	GO:0007338:single fertilization;	GO:0035805:egg coat;GO:0005576:extracellular region;GO:0016021:integral component of membrane;GO:0005886:plasma membrane;	GO:0035804:structural constituent of egg coat;	-	-
ENSMUSG00000024738	Pga5	pepsinogen 5%2C group I [Source:MGI Symbol%3BAcc:MGI:1915935]	1615	0	0.1	0.05	0	0	0	0	#DIV/0!	#DIV/0!	0.42265	19	10646320	10655435	-	GO:0019538:protein metabolic process;	GO:0005576:extracellular region;	GO:0004190:aspartic-type endopeptidase activity;	K06002	;ko04974 Protein digestion and absorption;
ENSMUSG00000024747	Aldh1a7	aldehyde dehydrogenase family 1%2C subfamily A7 [Source:MGI Symbol%3BAcc:MGI:1347050]	2066	0	0.05	0.025	0	0	2.95	0.983333	0.0254237	-5.29768	0.42265	19	20670317	20704926	-	GO:0042904:9-cis-retinoic acid biosynthetic process;GO:0042905:9-cis-retinoic acid metabolic process;GO:0048048:embryonic eye morphogenesis;GO:0044849:estrous cycle;GO:0030392:fructosamine catabolic process;GO:0009449:gamma-aminobutyric acid biosynthetic process;GO:0001822:kidney development;GO:0001889:liver development;GO:0036438:maintenance of lens transparency;GO:0007494:midgut development;GO:…	GO:0030424:axon;GO:0005737:cytoplasm;GO:0005829:cytosol;GO:0005634:nucleus;GO:0045202:synapse;	GO:0004028:3-chloroallyl aldehyde dehydrogenase activity;GO:0004029:aldehyde dehydrogenase (NAD) activity;GO:0019145:aminobutyraldehyde dehydrogenase activity;GO:0018479:benzaldehyde dehydrogenase (NAD+) activity;GO:0042802:identical protein binding;GO:0051287:NAD binding;GO:0001758:retinal dehydrogenase activity;	K07249	;ko00830 Retinol metabolism;ko01100 Metabolic pathways;
ENSMUSG00000024798	Htr7	5-hydroxytryptamine (serotonin) receptor 7 [Source:MGI Symbol%3BAcc:MGI:99841]	3399	0	0.03	0.015	0	0	0	0	#DIV/0!	#DIV/0!	0.42265	19	35936134	36034907	-	GO:0007192:adenylate cyclase-activating serotonin receptor signaling pathway;GO:0048266:behavioral response to pain;GO:0007268:synaptic transmission;GO:0007623:circadian rhythm;GO:0050966:detection of mechanical stimulus involved in sensory perception of pain;GO:0071542:dopaminergic neuron differentiation;GO:0007187:G-protein coupled receptor signaling pathway, coupled to cyclic nucleotide second…	GO:0043679:axon terminus;GO:0030425:dendrite;GO:0005887:integral component of plasma membrane;GO:0043025:neuronal cell body;GO:0005791:rough endoplasmic reticulum;GO:0008021:synaptic vesicle;	GO:0004993:serotonin receptor activity;GO:0030594:neurotransmitter receptor activity;	K04163	;ko04014 Ras signaling pathway;ko04020 Calcium signaling pathway;ko04080 Neuroactive ligand-receptor interaction;ko04361 Axon regeneration;ko04726 Serotonergic synapse;
ENSMUSG00000024842	Cabp4	calcium binding protein 4 [Source:MGI Symbol%3BAcc:MGI:1920910]	3518	0	0.03	0.015	0	0	0	0	#DIV/0!	#DIV/0!	0.42265	19	4185422	4194032	-	GO:0008594:photoreceptor cell morphogenesis;GO:0007602:phototransduction;GO:0060040:retinal bipolar neuron differentiation;GO:0046549:retinal cone cell development;GO:0007601:visual perception;	GO:0042995:cell projection;GO:0005829:cytosol;GO:0098793:presynapse;	GO:0005246:calcium channel regulator activity;GO:0005509:calcium ion binding;GO:0044325:ion channel binding;	-	-
ENSMUSG00000024905	Tesmin	testis expressed metallothionein like [Source:MGI Symbol%3BAcc:MGI:1340029]	3912	0	0.21	0.105	0	0	0	0	#DIV/0!	#DIV/0!	0.42265	19	3438857	3457823	+	GO:0030154:cell differentiation;GO:0006355:regulation of transcription, DNA-templated;GO:0007283:spermatogenesis;	GO:0005737:cytoplasm;GO:0005634:nucleus;	-	-	-
ENSMUSG00000024972	Lgals12	lectin%2C galactose binding%2C soluble 12 [Source:MGI Symbol%3BAcc:MGI:1929094]	2773	0	0.09	0.045	0	0	0	0	#DIV/0!	#DIV/0!	0.42265	19	7574025	7584558	-	GO:0097193:intrinsic apoptotic signaling pathway;GO:0045598:regulation of fat cell differentiation;GO:0050994:regulation of lipid catabolic process;	GO:0005737:cytoplasm;GO:0005739:mitochondrion;GO:0005634:nucleus;	GO:0030246:carbohydrate binding;GO:0005178:integrin binding;GO:0030395:lactose binding;	K10095	-
ENSMUSG00000024979	Tectb	tectorin beta [Source:MGI Symbol%3BAcc:MGI:109574]	3820	0	0.04	0.02	0	0	0.16	0.0533333	0.375	-1.41504	0.42265	19	55169165	55184745	+	GO:0007605:sensory perception of sound;	GO:0031225:anchored component of membrane;GO:0009986:cell surface;GO:0031012:extracellular matrix;GO:0005615:extracellular space;GO:0005886:plasma membrane;	GO:0005201:extracellular matrix structural constituent;	-	-
ENSMUSG00000025075	Habp2	hyaluronic acid binding protein 2 [Source:MGI Symbol%3BAcc:MGI:1196378]	3193	0	0.13	0.065	0	0	0	0	#DIV/0!	#DIV/0!	0.42265	19	56275569	56309254	+	GO:0006508:proteolysis;	GO:0005615:extracellular space;	GO:0005509:calcium ion binding;GO:0008233:peptidase activity;GO:0004252:serine-type endopeptidase activity;	K08648	-
ENSMUSG00000025081	Tdrd1	tudor domain containing 1 [Source:MGI Symbol%3BAcc:MGI:1933218]	5443	0	0.15	0.075	0	0	0.45	0.15	0.5	-1	0.42265	19	56814641	56858444	+	GO:0043046:DNA methylation involved in gamete generation;GO:0031047:gene silencing by RNA;GO:0007281:germ cell development;GO:0051321:meiotic cell cycle;GO:0034587:piRNA metabolic process;GO:0007283:spermatogenesis;	GO:0033391:chromatoid body;GO:0005737:cytoplasm;GO:0005829:cytosol;GO:0043186:P granule;GO:0071546:pi-body;	GO:0046872:metal ion binding;	K18405	-
ENSMUSG00000025082	Vwa2	von Willebrand factor A domain containing 2 [Source:MGI Symbol%3BAcc:MGI:2684334]	4049	0	0.09	0.045	0	0	0	0	#DIV/0!	#DIV/0!	0.42265	19	56862681	56900510	+	GO:0007161:calcium-independent cell-matrix adhesion;GO:0046626:regulation of insulin receptor signaling pathway;	GO:0005604:basement membrane;GO:0005576:extracellular region;GO:0005615:extracellular space;	GO:0005509:calcium ion binding;GO:0042802:identical protein binding;	-	-
ENSMUSG00000025129	Ppp1r27	protein phosphatase 1%2C regulatory subunit 27 [Source:MGI Symbol%3BAcc:MGI:1915951]	771	0	0.34	0.17	0	0	12.9	4.3	0.0395349	-4.66073	0.42265	11	120440805	120441958	-	-	-	-	K17566	-
ENSMUSG00000025194	Abcc2	ATP-binding cassette%2C sub-family C (CFTR/MRP)%2C member 2 [Source:MGI Symbol%3BAcc:MGI:1352447]	8532	0	0.02	0.01	0	0	0.1	0.0333333	0.3	-1.73697	0.42265	19	43770631	43829179	+	GO:0016999:antibiotic metabolic process;GO:1901086:benzylpenicillin metabolic process;GO:0015721:bile acid and bile salt transport;GO:0038183:bile acid signaling pathway;GO:0015723:bilirubin transport;GO:0015722:canalicular bile acid transport;GO:0030644:cellular chloride ion homeostasis;GO:0071549:cellular response to dexamethasone stimulus;GO:0035690:cellular response to drug;GO:0071347:cellula…	GO:0016324:apical plasma membrane;GO:0031526:brush border membrane;GO:0009986:cell surface;GO:0005887:integral component of plasma membrane;GO:0046581:intercellular canaliculus;GO:0046691:intracellular canaliculus;GO:0016020:membrane;	GO:0015431:glutathione S-conjugate-exporting ATPase activity;GO:0008559:xenobiotic-transporting ATPase activity;GO:0005524:ATP binding;GO:0042626:ATPase activity, coupled to transmembrane movement of substances;GO:0015127:bilirubin transmembrane transporter activity;GO:0019904:protein domain specific binding;GO:0042910:xenobiotic transporter activity;	K05666	;ko01523 Antifolate resistance;ko01524 Platinum drug resistance;ko02010 ABC transporters;ko04976 Bile secretion;
ENSMUSG00000025243	Slc6a20b	solute carrier family 6 (neurotransmitter transporter)%2C member 20B [Source:MGI Symbol%3BAcc:MGI:1336891]	8538	0	0.02	0.01	0	0	0	0	#DIV/0!	#DIV/0!	0.42265	9	123419865	123461630	-	GO:0035725:sodium ion transmembrane transport;	GO:0016324:apical plasma membrane;GO:0031526:brush border membrane;GO:0005887:integral component of plasma membrane;GO:0005886:plasma membrane;	GO:0015193:L-proline transmembrane transporter activity;GO:0015293:symporter activity;	K05048	-
ENSMUSG00000025279	Dnase1l3	deoxyribonuclease 1-like 3 [Source:MGI Symbol%3BAcc:MGI:1314633]	5151	0	0.59	0.295	0	0	0	0	#DIV/0!	#DIV/0!	0.42265	14	14475200	14505240	+	GO:0006309:apoptotic DNA fragmentation;GO:0006308:DNA catabolic process;GO:0000737:DNA catabolic process, endonucleolytic;GO:0002283:neutrophil activation involved in immune response;GO:0010623:developmental programmed cell death;GO:0002673:regulation of acute inflammatory response;GO:0070948:regulation of neutrophil mediated cytotoxicity;	GO:0005783:endoplasmic reticulum;GO:0005576:extracellular region;GO:0005634:nucleus;	GO:0004530:deoxyribonuclease I activity;GO:0003677:DNA binding;GO:0004520:endodeoxyribonuclease activity;GO:0004519:endonuclease activity;	K11995	-
ENSMUSG00000025328	Padi3	peptidyl arginine deiminase%2C type III [Source:MGI Symbol%3BAcc:MGI:1338891]	3447	0	0.03	0.015	0	0	0.18	0.06	0.25	-2	0.42265	4	140512676	140537959	-	GO:0036414:histone citrullination;GO:0018101:protein citrullination;	GO:0005737:cytoplasm;GO:0005634:nucleus;	GO:0005509:calcium ion binding;GO:0042802:identical protein binding;GO:0004668:protein-arginine deiminase activity;	K01481	-
ENSMUSG00000025425	St8sia5	ST8 alpha-N-acetyl-neuraminide alpha-2%2C8-sialyltransferase 5 [Source:MGI Symbol%3BAcc:MGI:109243]	5432	0	0.14	0.07	0	0	0	0	#DIV/0!	#DIV/0!	0.42265	18	77273535	77346467	+	GO:0006688:glycosphingolipid biosynthetic process;GO:0006491:N-glycan processing;GO:0009311:oligosaccharide metabolic process;GO:0006486:protein glycosylation;	GO:0000139:Golgi membrane;GO:0016021:integral component of membrane;	GO:0003828:alpha-N-acetylneuraminate alpha-2,8-sialyltransferase activity;GO:0008373:sialyltransferase activity;	K03369	;ko00604 Glycosphingolipid biosynthesis - ganglio series;ko01100 Metabolic pathways;
ENSMUSG00000025468	Caly	calcyon neuron-specific vesicular protein [Source:MGI Symbol%3BAcc:MGI:1915816]	2401	0	0.02	0.01	0	0	0	0	#DIV/0!	#DIV/0!	0.42265	7	139649793	139662461	-	GO:0008089:anterograde axon cargo transport;GO:0048268:clathrin coat assembly;GO:0007212:dopamine receptor signaling pathway;GO:0016197:endosomal transport;GO:0045807:positive regulation of endocytosis;GO:2001019:positive regulation of retrograde axon cargo transport;	GO:0030424:axon;GO:1904115:axon cytoplasm;GO:0031410:cytoplasmic vesicle;GO:0030659:cytoplasmic vesicle membrane;GO:0005768:endosome;GO:0016021:integral component of membrane;GO:0005887:integral component of plasma membrane;	GO:0032051:clathrin light chain binding;GO:0044877:macromolecular complex binding;	K15493	;ko04728 Dopaminergic synapse;
ENSMUSG00000025497	Cdhr5	cadherin-related family member 5 [Source:MGI Symbol%3BAcc:MGI:1919290]	2739	0	0.04	0.02	0	0	0	0	#DIV/0!	#DIV/0!	0.42265	7	140848996	140856699	-	GO:0007155:cell adhesion;GO:0030154:cell differentiation;GO:0007156:homophilic cell adhesion via plasma membrane adhesion molecules;GO:0032532:regulation of microvillus length;	GO:0016324:apical plasma membrane;GO:0031526:brush border membrane;GO:0005905:coated pit;GO:0005887:integral component of plasma membrane;GO:0031528:microvillus membrane;GO:0044214:spanning component of plasma membrane;	GO:0008013:beta-catenin binding;GO:0005509:calcium ion binding;GO:0050839:cell adhesion molecule binding;	K16505	-
ENSMUSG00000025515	Muc2	mucin 2 [Source:MGI Symbol%3BAcc:MGI:1339364]	13916	0	0.04	0.02	0	0	1.12	0.373333	0.0535714	-4.22239	0.42265	7	141276583	141308430	+	GO:0006915:apoptotic process;GO:0002064:epithelial cell development;GO:0030277:maintenance of gastrointestinal epithelium;GO:0030336:negative regulation of cell migration;GO:0008285:negative regulation of cell proliferation;GO:0043065:positive regulation of apoptotic process;	GO:0031012:extracellular matrix;GO:0070702:inner mucus layer;GO:0070703:outer mucus layer;	-	K10955	;ko05146 Amoebiasis;ko05226 Gastric cancer;
ENSMUSG00000025929	Il17a	interleukin 17A [Source:MGI Symbol%3BAcc:MGI:107364]	1171	0	0.13	0.065	0	0	0	0	#DIV/0!	#DIV/0!	0.42265	1	20801129	20804720	+	GO:0002250:adaptive immune response;GO:0071385:cellular response to glucocorticoid stimulus;GO:0071347:cellular response to interleukin-1;GO:0050832:defense response to fungus;GO:0050829:defense response to Gram-negative bacterium;GO:0050830:defense response to Gram-positive bacterium;GO:0072537:fibroblast activation;GO:0097530:granulocyte migration;GO:0006954:inflammatory response;GO:0045087:inn…	GO:0005737:cytoplasm;GO:0009897:external side of plasma membrane;GO:0005615:extracellular space;	GO:0005125:cytokine activity;GO:0046982:protein heterodimerization activity;GO:0042803:protein homodimerization activity;	K05489	;ko04060 Cytokine-cytokine receptor interaction;ko04657 IL-17 signaling pathway;ko04659 Th17 cell differentiation;ko05321 Inflammatory bowel disease;ko05323 Rheumatoid arthritis;
ENSMUSG00000025946	Pth2r	parathyroid hormone 2 receptor [Source:MGI Symbol%3BAcc:MGI:2180917]	2582	0	0.02	0.01	0	0	0	0	#DIV/0!	#DIV/0!	0.42265	1	65321215	65428403	+	GO:0007188:adenylate cyclase-modulating G-protein coupled receptor signaling pathway;GO:0007166:cell surface receptor signaling pathway;	GO:0016021:integral component of membrane;GO:0005886:plasma membrane;	GO:0008528:G-protein coupled peptide receptor activity;GO:0004991:parathyroid hormone receptor activity;GO:0017046:peptide hormone binding;	K04586	;ko04080 Neuroactive ligand-receptor interaction;
ENSMUSG00000025963	Mdh1b	malate dehydrogenase 1B%2C NAD (soluble) [Source:MGI Symbol%3BAcc:MGI:1923918]	1719	0	0.12	0.06	0	0	0	0	#DIV/0!	#DIV/0!	0.42265	1	63737978	63769477	-	GO:0005975:carbohydrate metabolic process;GO:0006108:malate metabolic process;GO:0006734:NADH metabolic process;GO:0006107:oxaloacetate metabolic process;GO:0006099:tricarboxylic acid cycle;	-	GO:0030060:L-malate dehydrogenase activity;	-	-
ENSMUSG00000025977	Boll	boule homolog%2C RNA binding protein [Source:MGI Symbol%3BAcc:MGI:1922638]	3514	0	0.01	0.005	0	0	0	0	#DIV/0!	#DIV/0!	0.42265	1	55287817	55402628	-	GO:0070935:3'-UTR-mediated mRNA stabilization;GO:0030154:cell differentiation;GO:0051321:meiotic cell cycle;GO:0045948:positive regulation of translational initiation;GO:0007283:spermatogenesis;	GO:0005737:cytoplasm;GO:0005829:cytosol;GO:0001650:fibrillar center;GO:0090543:Flemming body;GO:0005886:plasma membrane;	GO:0003730:mRNA 3'-UTR binding;GO:0008494:translation activator activity;	-	-
ENSMUSG00000025983	Ccdc150	coiled-coil domain containing 150 [Source:MGI Symbol%3BAcc:MGI:1925266]	5021	0	0.01	0.005	0	0	0	0	#DIV/0!	#DIV/0!	0.42265	1	54289842	54407886	+	-	-	-	-	-
ENSMUSG00000026011	Ctla4	cytotoxic T-lymphocyte-associated protein 4 [Source:MGI Symbol%3BAcc:MGI:88556]	2330	0	0.04	0.02	0	0	0	0	#DIV/0!	#DIV/0!	0.42265	1	60926159	60954991	+	GO:0002250:adaptive immune response;GO:0050853:B cell receptor signaling pathway;GO:0006974:cellular response to DNA damage stimulus;GO:0030889:negative regulation of B cell proliferation;GO:0050777:negative regulation of immune response;GO:0045590:negative regulation of regulatory T cell differentiation;GO:0042130:negative regulation of T cell proliferation;GO:0043065:positive regulation of apop…	GO:0045334:clathrin-coated endocytic vesicle;GO:0009897:external side of plasma membrane;GO:0005794:Golgi apparatus;GO:0005887:integral component of plasma membrane;GO:0048471:perinuclear region of cytoplasm;GO:0098636:protein complex involved in cell adhesion;	-	K06538	;ko04514 Cell adhesion molecules;ko04660 T cell receptor signaling pathway;ko05320 Autoimmune thyroid disease;ko05323 Rheumatoid arthritis;
ENSMUSG00000026149	Tm4sf20	transmembrane 4 L six family member 20 [Source:MGI Symbol%3BAcc:MGI:1913511]	1508	0	0.03	0.015	0	0	5.52	1.84	0.00815217	-6.9386	0.42265	1	82734370	82746182	-	GO:0045861:negative regulation of proteolysis;	GO:0005789:endoplasmic reticulum membrane;GO:0005925:focal adhesion;GO:0016021:integral component of membrane;GO:0005886:plasma membrane;	-	-	-
ENSMUSG00000026166	Ccl20	chemokine (C-C motif) ligand 20 [Source:MGI Symbol%3BAcc:MGI:1329031]	1421	0	0.51	0.255	0	0	0	0	#DIV/0!	#DIV/0!	0.42265	1	83094487	83096888	+	GO:0035584:calcium-mediated signaling using intracellular calcium source;GO:0060326:cell chemotaxis;GO:0071346:cellular response to interferon-gamma;GO:0071347:cellular response to interleukin-1;GO:0071356:cellular response to tumor necrosis factor;GO:0070098:chemokine-mediated signaling pathway;GO:0006935:chemotaxis;GO:0007186:G-protein coupled receptor signaling pathway;GO:0006954:inflammatory …	GO:0005615:extracellular space;	GO:0048020:CCR chemokine receptor binding;GO:0031731:CCR6 chemokine receptor binding;GO:0008009:chemokine activity;GO:0005125:cytokine activity;	K14625	;ko04060 Cytokine-cytokine receptor interaction;ko04061 Viral protein interaction with cytokine and cytokine receptor;ko04062 Chemokine signaling pathway;ko04657 IL-17 signaling pathway;ko04668 TNF signaling pathway;ko05323 Rheumatoid arthritis;
ENSMUSG00000026182	Tnp1	transition protein 1 [Source:MGI Symbol%3BAcc:MGI:98784]	437	1.73	0	0.865	0	0	0	0	#DIV/0!	#DIV/0!	0.42265	1	73054233	73055068	-	GO:0006338:chromatin remodeling;GO:0006342:chromatin silencing;GO:0030317:sperm motility;GO:0045892:negative regulation of transcription, DNA-templated;GO:0006337:nucleosome disassembly;GO:0010954:positive regulation of protein processing;GO:0019953:sexual reproduction;GO:0000012:single strand break repair;GO:0007286:spermatid development;GO:0007290:spermatid nucleus elongation;GO:0007283:spermat…	GO:0001673:male germ cell nucleus;GO:0000786:nucleosome;GO:0005634:nucleus;	GO:0003677:DNA binding;	-	-
ENSMUSG00000026247	Ecel1	endothelin converting enzyme-like 1 [Source:MGI Symbol%3BAcc:MGI:1343461]	3500	0	0.04	0.02	0	0	0	0	#DIV/0!	#DIV/0!	0.42265	1	87075377	87084243	-	GO:0035556:intracellular signal transduction;GO:0007218:neuropeptide signaling pathway;GO:0016485:protein processing;GO:0003016:respiratory system process;	GO:0005887:integral component of plasma membrane;GO:0005886:plasma membrane;GO:0016021:integral component of membrane;	GO:0046872:metal ion binding;GO:0004222:metalloendopeptidase activity;	K09610	-
ENSMUSG00000026301	Iqca	IQ motif containing with AAA domain [Source:MGI Symbol%3BAcc:MGI:1922168]	4278	0	0.02	0.01	0	0	0	0	#DIV/0!	#DIV/0!	0.42265	1	89969854	90081123	-	-	GO:0005737:cytoplasm;GO:0005856:cytoskeleton;GO:0031514:motile cilium;	GO:0005524:ATP binding;	-	-
ENSMUSG00000026347	Tmem163	transmembrane protein 163 [Source:MGI Symbol%3BAcc:MGI:1919410]	4292	0	0.01	0.005	0	0	1.18	0.393333	0.0127119	-6.29768	0.42265	1	127414283	127607285	-	-	GO:0031901:early endosome membrane;GO:0030285:integral component of synaptic vesicle membrane;GO:0016020:membrane;GO:0005886:plasma membrane;	GO:0008270:zinc ion binding;	-	-
ENSMUSG00000026387	Sctr	secretin receptor [Source:MGI Symbol%3BAcc:MGI:2441720]	2012	0	0.28	0.14	0	0	0	0	#DIV/0!	#DIV/0!	0.42265	1	119934624	119991266	+	GO:0007188:adenylate cyclase-modulating G-protein coupled receptor signaling pathway;GO:0007420:brain development;GO:0007166:cell surface receptor signaling pathway;GO:0009992:cellular water homeostasis;GO:0002024:diet induced thermogenesis;GO:0007186:G-protein coupled receptor signaling pathway;GO:0043950:positive regulation of cAMP-mediated signaling;GO:0050996:positive regulation of lipid cata…	GO:0005881:cytoplasmic microtubule;GO:0016021:integral component of membrane;GO:0005886:plasma membrane;	GO:0008528:G-protein coupled peptide receptor activity;GO:0042277:peptide binding;GO:0017046:peptide hormone binding;GO:0015055:secretin receptor activity;	K04588	;ko04080 Neuroactive ligand-receptor interaction;ko04972 Pancreatic secretion;ko04976 Bile secretion;
ENSMUSG00000026417	Pigr	polymeric immunoglobulin receptor [Source:MGI Symbol%3BAcc:MGI:103080]	4025	1.69	0	0.845	0	0	0	0	#DIV/0!	#DIV/0!	0.42265	1	130754421	130779986	+	GO:0001580:detection of chemical stimulus involved in sensory perception of bitter taste;GO:0007173:epidermal growth factor receptor signaling pathway;GO:0038093:Fc receptor signaling pathway;GO:0002415:immunoglobulin transcytosis in epithelial cells mediated by polymeric immunoglobulin receptor;GO:0043113:receptor clustering;	GO:0005615:extracellular space;GO:0016021:integral component of membrane;GO:0005886:plasma membrane;GO:0043235:receptor complex;GO:0055038:recycling endosome membrane;GO:0071751:secretory IgA immunoglobulin complex;GO:0030133:transport vesicle;	GO:0005154:epidermal growth factor receptor binding;GO:0001792:polymeric immunoglobulin receptor activity;GO:0004888:transmembrane signaling receptor activity;	K13073	;ko04672 Intestinal immune network for IgA production;
ENSMUSG00000026601	Axdnd1	axonemal dynein light chain domain containing 1 [Source:MGI Symbol%3BAcc:MGI:1924602]	6014	0	0.07	0.035	0	0	0.03	0.01	3.5	1.80735	0.42265	1	156151079	156248729	-	-	-	-	-	-
ENSMUSG00000026638	Irf6	interferon regulatory factor 6 [Source:MGI Symbol%3BAcc:MGI:1859211]	7069	0	0.23	0.115	0	0	0	0	#DIV/0!	#DIV/0!	0.42265	1	192835419	192854331	+	GO:0048468:cell development;GO:0002376:immune system process;GO:0030216:keratinocyte differentiation;GO:0043616:keratinocyte proliferation;GO:0060173:limb development;GO:0060644:mammary gland epithelial cell differentiation;GO:0008285:negative regulation of cell proliferation;GO:0045944:positive regulation of transcription from RNA polymerase II promoter;GO:0045893:positive regulation of transcri…	GO:0030054:cell junction;GO:0005737:cytoplasm;GO:0005829:cytosol;GO:0005654:nucleoplasm;GO:0005634:nucleus;	GO:0003677:DNA binding;GO:0001228:RNA polymerase II transcription regulatory region sequence-specific DNA binding transcription factor activity involved in positive regulation of transcription;GO:0003700:sequence-specific DNA binding transcription factor activity;GO:0000981:sequence-specific DNA binding RNA polymerase II transcription factor activity;GO:0000978:RNA polymerase II core promoter pro…	K10154	-
ENSMUSG00000026650	Meig1	meiosis expressed gene 1 [Source:MGI Symbol%3BAcc:MGI:1202878]	1102	8.93	0	4.465	0	0	0	0	#DIV/0!	#DIV/0!	0.42265	2	3410080	3423685	-	GO:0034613:cellular protein localization;GO:0051321:meiotic cell cycle;GO:0007288:sperm axoneme assembly;GO:0007283:spermatogenesis;	GO:0005829:cytosol;GO:0002177:manchette;GO:0005634:nucleus;	-	-	-
ENSMUSG00000026787	Gad2	glutamic acid decarboxylase 2 [Source:MGI Symbol%3BAcc:MGI:95634]	5876	0.17	0	0.085	0	0	0	0	#DIV/0!	#DIV/0!	0.42265	2	22512217	22583886	+	GO:0007268:synaptic transmission;GO:0006540:glutamate decarboxylation to succinate;GO:0042136:neurotransmitter biosynthetic process;GO:0042493:response to drug;	GO:0031225:anchored component of membrane;GO:0030424:axon;GO:0061202:clathrin-sculpted gamma-aminobutyric acid transport vesicle membrane;GO:0005829:cytosol;GO:0000139:Golgi membrane;GO:0060077:inhibitory synapse;GO:0048471:perinuclear region of cytoplasm;GO:0005886:plasma membrane;GO:0042734:presynaptic membrane;GO:0030672:synaptic vesicle membrane;GO:0005737:cytoplasm;GO:0031410:cytoplasmic ves…	GO:0016595:glutamate binding;GO:0004351:glutamate decarboxylase activity;GO:0044877:macromolecular complex binding;GO:0030170:pyridoxal phosphate binding;	K01580	;ko00250 Alanine, aspartate and glutamate metabolism;ko00410 beta-Alanine metabolism;ko00430 Taurine and hypotaurine metabolism;ko00650 Butanoate metabolism;ko01100 Metabolic pathways;ko01110 Biosynthesis of secondary metabolites;ko01120 Microbial metabolism in diverse environments;ko02024 Quorum sensing;ko04727 GABAergic synapse;ko04940 Type I diabetes mellitus;
ENSMUSG00000026805	Barhl1	BarH like homeobox 1 [Source:MGI Symbol%3BAcc:MGI:1859288]	3905	0	0.01	0.005	0	0	0	0	#DIV/0!	#DIV/0!	0.42265	2	28797691	28806680	-	GO:0030901:midbrain development;GO:0043524:negative regulation of neuron apoptotic process;GO:0001764:neuron migration;GO:0045944:positive regulation of transcription from RNA polymerase II promoter;GO:0006357:regulation of transcription from RNA polymerase II promoter;GO:0007605:sensory perception of sound;	GO:0005634:nucleus;	GO:0001228:RNA polymerase II transcription regulatory region sequence-specific DNA binding transcription factor activity involved in positive regulation of transcription;GO:0000981:sequence-specific DNA binding RNA polymerase II transcription factor activity;GO:0000977:RNA polymerase II regulatory region sequence-specific DNA binding;	K09360	-
ENSMUSG00000026809	Spaca9	sperm acrosome associated 9 [Source:MGI Symbol%3BAcc:MGI:1917237]	747	0	0.28	0.14	0	0	0	0	#DIV/0!	#DIV/0!	0.42265	2	28582092	28589739	-	-	GO:0001669:acrosomal vesicle;GO:0036064:ciliary basal body;GO:0097546:ciliary base;GO:0005737:cytoplasm;GO:0005881:cytoplasmic microtubule;GO:0005634:nucleus;GO:0036126:sperm flagellum;	GO:0048306:calcium-dependent protein binding;	-	-
ENSMUSG00000026829	Gbgt1	globoside alpha-1%2C3-N-acetylgalactosaminyltransferase 1 [Source:MGI Symbol%3BAcc:MGI:2449143]	1337	0	0.19	0.095	0	0	0	0	#DIV/0!	#DIV/0!	0.42265	2	28386903	28395427	+	GO:0005975:carbohydrate metabolic process;GO:0001575:globoside metabolic process;GO:0030259:lipid glycosylation;GO:0006486:protein glycosylation;	GO:0005794:Golgi apparatus;GO:0000139:Golgi membrane;GO:0016021:integral component of membrane;GO:0016020:membrane;GO:0031982:vesicle;	GO:0047277:globoside alpha-N-acetylgalactosaminyltransferase activity;GO:0016757:transferase activity, transferring glycosyl groups;GO:0046872:metal ion binding;	K00722	;ko00603 Glycosphingolipid biosynthesis - globo and isoglobo series;ko01100 Metabolic pathways;
ENSMUSG00000026938	Fcna	ficolin A [Source:MGI Symbol%3BAcc:MGI:1340905]	1374	0	0.15	0.075	0	0	0	0	#DIV/0!	#DIV/0!	0.42265	2	25514678	25518042	-	GO:0002752:cell surface pattern recognition receptor signaling pathway;GO:0001867:complement activation, lectin pathway;GO:0007186:G-protein coupled receptor signaling pathway;GO:0032757:positive regulation of interleukin-8 production;	GO:0005581:collagen trimer;GO:0005615:extracellular space;GO:0031232:extrinsic component of external side of plasma membrane;	GO:0003823:antigen binding;GO:0030246:carbohydrate binding;GO:0097367:carbohydrate derivative binding;GO:0046872:metal ion binding;GO:0038187:pattern recognition receptor activity;GO:0005102:receptor binding;	K10104	-
ENSMUSG00000027073	Prg2	proteoglycan 2%2C bone marrow [Source:MGI Symbol%3BAcc:MGI:103294]	838	5.42	0	2.71	0	0	0	0	#DIV/0!	#DIV/0!	0.42265	2	84810805	84813976	+	GO:0042742:defense response to bacterium;GO:0002215:defense response to nematode;GO:0032693:negative regulation of interleukin-10 production;GO:0032753:positive regulation of interleukin-4 production;	-	GO:0030246:carbohydrate binding;	K10786	;ko05310 Asthma;
ENSMUSG00000027209	Fam227b	family with sequence similarity 227%2C member B [Source:MGI Symbol%3BAcc:MGI:1923073]	2535	0	0.04	0.02	0	0	0.16	0.0533333	0.375	-1.41504	0.42265	2	125825403	125993924	-	-	-	-	-	-
ENSMUSG00000027270	Lamp5	lysosomal-associated membrane protein family%2C member 5 [Source:MGI Symbol%3BAcc:MGI:1923411]	2933	0	0.49	0.245	0	0	0	0	#DIV/0!	#DIV/0!	0.42265	2	135894159	135911837	+	GO:0072594:establishment of protein localization to organelle;	GO:0030659:cytoplasmic vesicle membrane;GO:0032590:dendrite membrane;GO:0031901:early endosome membrane;GO:0033116:endoplasmic reticulum-Golgi intermediate compartment membrane;GO:0010008:endosome membrane;GO:0032584:growth cone membrane;GO:0016021:integral component of membrane;GO:0005770:late endosome;GO:0031902:late endosome membrane;GO:0005765:lysosomal membrane;GO:0005764:lysosome;GO:0005886…	-	-	-
ENSMUSG00000027315	Spint1	serine protease inhibitor%2C Kunitz type 1 [Source:MGI Symbol%3BAcc:MGI:1338033]	2767	0	0.04	0.02	0	0	1.98	0.66	0.030303	-5.04439	0.42265	2	119067843	119080008	+	GO:0060670:branching involved in labyrinthine layer morphogenesis;GO:0071773:cellular response to BMP stimulus;GO:0001892:embryonic placenta development;GO:0030198:extracellular matrix organization;GO:2000178:negative regulation of neural precursor cell proliferation;GO:0001843:neural tube closure;GO:0060674:placenta blood vessel development;GO:0045687:positive regulation of glial cell differenti…	GO:0005576:extracellular region;GO:0005886:plasma membrane;	GO:0004867:serine-type endopeptidase inhibitor activity;	K15619	;ko05202 Transcriptional misregulation in cancer;ko05215 Prostate cancer;
ENSMUSG00000027322	Siglec1	sialic acid binding Ig-like lectin 1%2C sialoadhesin [Source:MGI Symbol%3BAcc:MGI:99668]	7143	0	0.04	0.02	0	0	0	0	#DIV/0!	#DIV/0!	0.42265	2	130911140	130928685	-	GO:0007155:cell adhesion;GO:0075512:clathrin-mediated endocytosis of virus by host cell;GO:2001238:positive regulation of extrinsic apoptotic signaling pathway;GO:0070234:positive regulation of T cell apoptotic process;	GO:0005769:early endosome;GO:0005576:extracellular region;GO:0016021:integral component of membrane;GO:0005770:late endosome;GO:0005886:plasma membrane;	GO:0030246:carbohydrate binding;GO:0046790:virion binding;	K06548	;ko04514 Cell adhesion molecules;
ENSMUSG00000027409	1700020A23Rik	RIKEN cDNA 1700020A23 gene [Source:MGI Symbol%3BAcc:MGI:1922906]	739	0	0.07	0.035	0	0	0	0	#DIV/0!	#DIV/0!	0.42265	2	130247179	130247994	+	-	-	-	-	-
ENSMUSG00000027474	Ccm2l	cerebral cavernous malformation 2-like [Source:MGI Symbol%3BAcc:MGI:2385159]	2407	0	0.02	0.01	0	0	0	0	#DIV/0!	#DIV/0!	0.42265	2	152907875	152923655	+	GO:0003209:cardiac atrium morphogenesis;GO:0055017:cardiac muscle tissue growth;GO:0034111:negative regulation of homotypic cell-cell adhesion;GO:0032091:negative regulation of protein binding;GO:0090271:positive regulation of fibroblast growth factor production;GO:0003222:ventricular trabecula myocardium morphogenesis;GO:0042060:wound healing;	-	-	-	-
ENSMUSG00000027513	Pck1	phosphoenolpyruvate carboxykinase 1%2C cytosolic [Source:MGI Symbol%3BAcc:MGI:97501]	3429	1.32	0	0.66	0	0	0	0	#DIV/0!	#DIV/0!	0.42265	2	172994841	173001066	+	GO:0071333:cellular response to glucose stimulus;GO:0032869:cellular response to insulin stimulus;GO:0006094:gluconeogenesis;GO:0006107:oxaloacetate metabolic process;GO:0018105:peptidyl-serine phosphorylation;GO:0043382:positive regulation of memory T cell differentiation;GO:0046890:regulation of lipid biosynthetic process;GO:0007568:aging;GO:0071320:cellular response to cAMP;GO:0071549:cellular…	GO:0005829:cytosol;GO:0005783:endoplasmic reticulum;GO:0005737:cytoplasm;GO:0005739:mitochondrion;	GO:0005525:GTP binding;GO:0046872:metal ion binding;GO:0004613:phosphoenolpyruvate carboxykinase (GTP) activity;GO:0031406:carboxylic acid binding;GO:0019003:GDP binding;GO:0000287:magnesium ion binding;GO:0030145:manganese ion binding;GO:0004550:nucleoside diphosphate kinase activity;GO:0004611:phosphoenolpyruvate carboxykinase activity;	K01596	;ko00010 Glycolysis / Gluconeogenesis;ko00020 Citrate cycle (TCA cycle);ko00620 Pyruvate metabolism;ko01100 Metabolic pathways;ko01110 Biosynthesis of secondary metabolites;ko01120 Microbial metabolism in diverse environments;ko03320 PPAR signaling pathway;ko04068 FoxO signaling pathway;ko04151 PI3K-Akt signaling pathway;ko04152 AMPK signaling pathway;ko04910 Insulin signaling pathway;ko04920 Adi…
ENSMUSG00000027517	Ankrd60	ankyrin repeat domain 60 [Source:MGI Symbol%3BAcc:MGI:1917315]	1170	0	0.04	0.02	0	0	0	0	#DIV/0!	#DIV/0!	0.42265	2	173410454	173420134	-	-	-	-	-	-
ENSMUSG00000027528	Fabp9	fatty acid binding protein 9%2C testis [Source:MGI Symbol%3BAcc:MGI:1194881]	649	33.05	0	16.525	0	0	0	0	#DIV/0!	#DIV/0!	0.42265	3	10258681	10262343	-	GO:0001675:acrosome assembly;	GO:0001669:acrosomal vesicle;	GO:0008289:lipid binding;	-	-
ENSMUSG00000027581	Stmn3	stathmin-like 3 [Source:MGI Symbol%3BAcc:MGI:1277137]	1136	0	0.18	0.09	0	0	13.22	4.40667	0.0204236	-5.61362	0.42265	2	180948252	180956293	-	GO:0001835:blastocyst hatching;GO:0031122:cytoplasmic microtubule organization;GO:0007019:microtubule depolymerization;GO:0035021:negative regulation of Rac protein signal transduction;GO:0031175:neuron projection development;GO:0051493:regulation of cytoskeleton organization;GO:0043087:regulation of GTPase activity;GO:0031110:regulation of microtubule polymerization or depolymerization;	GO:0005737:cytoplasm;GO:0005829:cytosol;GO:0005794:Golgi apparatus;GO:0030426:growth cone;GO:0043005:neuron projection;GO:0048471:perinuclear region of cytoplasm;	GO:0008022:protein C-terminus binding;GO:0019904:protein domain specific binding;GO:0015631:tubulin binding;	-	-
ENSMUSG00000027596	a	nonagouti [Source:MGI Symbol%3BAcc:MGI:87853]	1169	0	0.04	0.02	0	0	0	0	#DIV/0!	#DIV/0!	0.42265	2	154633322	154892932	+	GO:0008343:adult feeding behavior;GO:0006091:generation of precursor metabolites and energy;GO:0071514:genetic imprinting;GO:0009755:hormone-mediated signaling pathway;GO:0042438:melanin biosynthetic process;GO:0032438:melanosome organization;GO:0032402:melanosome transport;GO:0043473:pigmentation;GO:0048023:positive regulation of melanin biosynthetic process;GO:0040030:regulation of molecular fu…	GO:0005615:extracellular space;	GO:0031779:melanocortin receptor binding;GO:0005184:neuropeptide hormone activity;GO:0031781:type 3 melanocortin receptor binding;GO:0031782:type 4 melanocortin receptor binding;	K08725	;ko04916 Melanogenesis;
ENSMUSG00000027703	Lrriq4	leucine-rich repeats and IQ motif containing 4 [Source:MGI Symbol%3BAcc:MGI:1915557]	2762	0	0.04	0.02	0	0	0	0	#DIV/0!	#DIV/0!	0.42265	3	30698656	30726580	+	GO:0007165:signal transduction;	GO:0005737:cytoplasm;GO:0043231:intracellular membrane-bounded organelle;	GO:0004722:protein serine/threonine phosphatase activity;	-	-
ENSMUSG00000027793	Ccna1	cyclin A1 [Source:MGI Symbol%3BAcc:MGI:108042]	1835	0	0.48	0.24	0	0	0	0	#DIV/0!	#DIV/0!	0.42265	3	54952890	54962922	-	GO:0030154:cell differentiation;GO:0051301:cell division;GO:0051321:meiotic cell cycle;GO:0044772:mitotic cell cycle phase transition;GO:0000079:regulation of cyclin-dependent protein serine/threonine kinase activity;GO:0007283:spermatogenesis;	GO:0097123:cyclin A1-CDK2 complex;GO:0097124:cyclin A2-CDK2 complex;GO:0000307:cyclin-dependent protein kinase holoenzyme complex;GO:0005737:cytoplasm;GO:0015630:microtubule cytoskeleton;GO:0005634:nucleus;GO:0005819:spindle;	GO:0016538:cyclin-dependent protein serine/threonine kinase regulator activity;	K06627	;ko04110 Cell cycle;ko04152 AMPK signaling pathway;ko04218 Cellular senescence;ko04914 Progesterone-mediated oocyte maturation;ko05161 Hepatitis B;ko05165 Human papillomavirus infection;ko05166 Human T-cell leukemia virus 1 infection;ko05169 Epstein-Barr virus infection;ko05200 Pathways in cancer;ko05202 Transcriptional misregulation in cancer;ko05203 Viral carcinogenesis;ko05221 Acute myeloid le…
ENSMUSG00000027794	Sohlh2	spermatogenesis and oogenesis specific basic helix-loop-helix 2 [Source:MGI Symbol%3BAcc:MGI:1921684]	2364	0	0.2	0.1	0	0	0	0	#DIV/0!	#DIV/0!	0.42265	3	55089449	55117378	+	GO:0030154:cell differentiation;GO:0009994:oocyte differentiation;GO:0045944:positive regulation of transcription from RNA polymerase II promoter;GO:0001545:primary ovarian follicle growth;GO:0010468:regulation of gene expression;GO:0006357:regulation of transcription from RNA polymerase II promoter;GO:0007283:spermatogenesis;	GO:0005737:cytoplasm;GO:0005634:nucleus;	GO:0001228:RNA polymerase II transcription regulatory region sequence-specific DNA binding transcription factor activity involved in positive regulation of transcription;GO:0000981:sequence-specific DNA binding RNA polymerase II transcription factor activity;GO:0042802:identical protein binding;GO:0046982:protein heterodimerization activity;GO:0042803:protein homodimerization activity;GO:0000978:…	-	-
ENSMUSG00000027801	Tm4sf4	transmembrane 4 superfamily member 4 [Source:MGI Symbol%3BAcc:MGI:2385173]	1496	0	0.17	0.085	0	0	1.36	0.453333	0.1875	-2.41504	0.42265	3	57332735	57349098	+	-	GO:0016021:integral component of membrane;	-	-	-
ENSMUSG00000027880	Slc25a54	solute carrier family 25%2C member 54 [Source:MGI Symbol%3BAcc:MGI:1921936]	1780	0	0.06	0.03	0	0	0	0	#DIV/0!	#DIV/0!	0.42265	3	108987785	109024003	+	GO:0015867:ATP transport;GO:0071277:cellular response to calcium ion;GO:0034599:cellular response to oxidative stress;GO:0006839:mitochondrial transport;GO:0010941:regulation of cell death;	GO:0016021:integral component of membrane;GO:0005743:mitochondrial inner membrane;GO:0005739:mitochondrion;	GO:0005347:ATP transmembrane transporter activity;GO:0005509:calcium ion binding;	K14684	-
ENSMUSG00000027950	Chrnb2	cholinergic receptor%2C nicotinic%2C beta polypeptide 2 (neuronal) [Source:MGI Symbol%3BAcc:MGI:87891]	8380	0	0.02	0.01	0	0	0.02	0.00666667	1.5	0.584963	0.42265	3	89653502	89671939	-	GO:0001508:action potential;GO:0008306:associative learning;GO:0042113:B cell activation;GO:0035095:behavioral response to nicotine;GO:0006816:calcium ion transport;GO:0021955:central nervous system neuron axonogenesis;GO:0021952:central nervous system projection neuron axonogenesis;GO:0007268:synaptic transmission;GO:0050890:cognition;GO:0001661:conditioned taste aversion;GO:0034220:ion transmem…	GO:0005892:acetylcholine-gated channel complex;GO:0009897:external side of plasma membrane;GO:0005887:integral component of plasma membrane;GO:0016020:membrane;GO:0043005:neuron projection;GO:0005886:plasma membrane;GO:0044853:plasma membrane raft;GO:0032991:macromolecular complex;GO:0045202:synapse;	GO:0042166:acetylcholine binding;GO:0015464:acetylcholine receptor activity;GO:0022848:acetylcholine-gated cation channel activity;GO:0030594:neurotransmitter receptor activity;GO:0044877:macromolecular complex binding;	K04813	;ko04080 Neuroactive ligand-receptor interaction;ko04725 Cholinergic synapse;ko05033 Nicotine addiction;
ENSMUSG00000028009	1700061I17Rik	RIKEN cDNA 1700061I17 gene [Source:MGI Symbol%3BAcc:MGI:1920612]	1962	0	0.18	0.09	0	0	0	0	#DIV/0!	#DIV/0!	0.42265	3	116854171	116871414	-	-	-	-	-	-
ENSMUSG00000028115	Bnipl	BCL2/adenovirus E1B 19kD interacting protein like [Source:MGI Symbol%3BAcc:MGI:2384749]	2297	0	0.07	0.035	0	0	0	0	#DIV/0!	#DIV/0!	0.42265	3	95148582	95158504	-	GO:0006915:apoptotic process;GO:0008285:negative regulation of cell proliferation;GO:0006798:polyphosphate catabolic process;GO:0040009:regulation of growth rate;	GO:0005737:cytoplasm;GO:0005829:cytosol;GO:0005634:nucleus;	GO:0004309:exopolyphosphatase activity;GO:0042802:identical protein binding;	K18448	-
ENSMUSG00000028236	Sdr16c5	short chain dehydrogenase/reductase family 16C%2C member 5 [Source:MGI Symbol%3BAcc:MGI:2668443]	1568	0	0.03	0.015	0	0	0	0	#DIV/0!	#DIV/0!	0.42265	4	3995936	4019663	-	GO:0043616:keratinocyte proliferation;GO:0035067:negative regulation of histone acetylation;GO:0000122:negative regulation of transcription from RNA polymerase II promoter;GO:0031065:positive regulation of histone deacetylation;GO:0042574:retinal metabolic process;GO:0042572:retinol metabolic process;	GO:0000785:chromatin;GO:0005789:endoplasmic reticulum membrane;GO:0016021:integral component of membrane;GO:0005811:lipid particle;GO:0005634:nucleus;GO:0005886:plasma membrane;GO:0017053:transcriptional repressor complex;	GO:0004745:retinol dehydrogenase activity;GO:0016616:oxidoreductase activity, acting on the CH-OH group of donors, NAD or NADP as acceptor;GO:0061629:RNA polymerase II sequence-specific DNA binding transcription factor binding;GO:0003714:transcription corepressor activity;	K15734	;ko00830 Retinol metabolism;ko01240 Biosynthesis of cofactors;
ENSMUSG00000028280	Gabrr1	gamma-aminobutyric acid (GABA) C receptor%2C subunit rho 1 [Source:MGI Symbol%3BAcc:MGI:95625]	2286	0	0.02	0.01	0	0	0	0	#DIV/0!	#DIV/0!	0.42265	4	33132521	33163588	+	GO:0007268:synaptic transmission;GO:1902476:chloride transmembrane transport;GO:0034220:ion transmembrane transport;GO:0050877:neurological system process;GO:0042391:regulation of membrane potential;GO:0007165:signal transduction;	GO:0034707:chloride channel complex;GO:1902711:GABA-A receptor complex;GO:0005887:integral component of plasma membrane;GO:0043005:neuron projection;GO:0045211:postsynaptic membrane;GO:0045202:synapse;	GO:0005254:chloride channel activity;GO:0016917:GABA receptor activity;GO:0004890:GABA-A receptor activity;GO:0042802:identical protein binding;GO:0030594:neurotransmitter receptor activity;GO:0019904:protein domain specific binding;GO:0044877:macromolecular complex binding;	K05190	;ko04080 Neuroactive ligand-receptor interaction;ko04723 Retrograde endocannabinoid signaling;ko04727 GABAergic synapse;ko05032 Morphine addiction;ko05033 Nicotine addiction;
ENSMUSG00000028294	Cfap206	cilia and flagella associated protein 206 [Source:MGI Symbol%3BAcc:MGI:1916579]	2484	0	0.1	0.05	0	0	0	0	#DIV/0!	#DIV/0!	0.42265	4	34688559	34730206	-	GO:0035082:axoneme assembly;GO:0003341:cilium movement;GO:0003356:regulation of cilium beat frequency;GO:1901317:regulation of sperm motility;GO:0007288:sperm axoneme assembly;	GO:0005930:axoneme;GO:0036064:ciliary basal body;GO:0031514:motile cilium;GO:0001534:radial spoke;	-	-	-
ENSMUSG00000028396	2310002L09Rik	RIKEN cDNA 2310002L09 gene [Source:MGI Symbol%3BAcc:MGI:1916780]	2158	0	0.1	0.05	0	0	0	0	#DIV/0!	#DIV/0!	0.42265	4	73857608	73869083	-	GO:0031032:actomyosin structure organization;	GO:0005856:cytoskeleton;GO:0016021:integral component of membrane;	GO:0008092:cytoskeletal protein binding;	-	-
ENSMUSG00000028427	Aqp7	aquaporin 7 [Source:MGI Symbol%3BAcc:MGI:1314647]	2828	0	0.07	0.035	0	0	0	0	#DIV/0!	#DIV/0!	0.42265	4	41033074	41048139	-	GO:0015793:glycerol transport;GO:0070295:renal water absorption;GO:0015840:urea transport;GO:0006833:water transport;	GO:0031526:brush border membrane;GO:0005938:cell cortex;GO:0005911:cell-cell junction;GO:0005737:cytoplasm;GO:0030659:cytoplasmic vesicle membrane;GO:0005887:integral component of plasma membrane;GO:0005811:lipid particle;GO:0005886:plasma membrane;	GO:0015254:glycerol channel activity;GO:0015265:urea channel activity;GO:0015204:urea transmembrane transporter activity;GO:0015250:water channel activity;	K08771	;ko03320 PPAR signaling pathway;ko04923 Regulation of lipolysis in adipocytes;
ENSMUSG00000028558	Calr4	calreticulin 4 [Source:MGI Symbol%3BAcc:MGI:2140435]	2522	0	0.49	0.245	0	0	0	0	#DIV/0!	#DIV/0!	0.42265	4	109091682	109111768	+	GO:0055007:cardiac muscle cell differentiation;GO:0006874:cellular calcium ion homeostasis;GO:0071285:cellular response to lithium ion;GO:0090398:cellular senescence;	GO:0001669:acrosomal vesicle;GO:0009986:cell surface;GO:0060473:cortical granule;	GO:0050681:androgen receptor binding;GO:0005509:calcium ion binding;GO:0030246:carbohydrate binding;GO:0051087:chaperone binding;	K08057	;ko04141 Protein processing in endoplasmic reticulum;ko04145 Phagosome;ko04612 Antigen processing and presentation;ko05142 Chagas disease;ko05163 Human cytomegalovirus infection;ko05166 Human T-cell leukemia virus 1 infection;ko05168 Herpes simplex virus 1 infection;ko05169 Epstein-Barr virus infection;ko05170 Human immunodeficiency virus 1 infection;
ENSMUSG00000028571	Cyp2j13	cytochrome P450%2C family 2%2C subfamily j%2C polypeptide 13 [Source:MGI Symbol%3BAcc:MGI:2385197]	4690	0	0.01	0.005	0	0	0	0	#DIV/0!	#DIV/0!	0.42265	4	95915771	95965783	-	GO:0019369:arachidonic acid metabolic process;GO:0042572:retinol metabolic process;GO:0001998:angiotensin mediated vasoconstriction involved in regulation of systemic arterial blood pressure;GO:0042738:exogenous drug catabolic process;GO:0006082:organic acid metabolic process;GO:2000863:positive regulation of estrogen secretion;GO:0001990:regulation of systemic arterial blood pressure by hormone;…	GO:0005789:endoplasmic reticulum membrane;GO:0016021:integral component of membrane;GO:0005737:cytoplasm;GO:0043231:intracellular membrane-bounded organelle;	GO:0008391:arachidonic acid monooxygenase activity;GO:0070330:aromatase activity;GO:0020037:heme binding;GO:0005506:iron ion binding;GO:0016712:oxidoreductase activity, acting on paired donors, with incorporation or reduction of molecular oxygen, reduced flavin or flavoprotein as one donor, and incorporation of one atom of oxygen;GO:0008395:steroid hydroxylase activity;	K07418	;ko00590 Arachidonic acid metabolism;ko00591 Linoleic acid metabolism;ko01100 Metabolic pathways;ko04726 Serotonergic synapse;ko04750 Inflammatory mediator regulation of TRP channels;ko04913 Ovarian steroidogenesis;
ENSMUSG00000028591	Pramel13	PRAME like 13 [Source:MGI Symbol%3BAcc:MGI:1924882]	2573	0	0.26	0.13	0	0	0	0	#DIV/0!	#DIV/0!	0.42265	4	144118244	144135034	-	GO:0043066:negative regulation of apoptotic process;GO:0045596:negative regulation of cell differentiation;GO:0045892:negative regulation of transcription, DNA-templated;GO:0008284:positive regulation of cell proliferation;	GO:0005737:cytoplasm;	-	-	-
ENSMUSG00000028610	Dmrtb1	DMRT-like family B with proline-rich C-terminal%2C 1 [Source:MGI Symbol%3BAcc:MGI:1927125]	2083	0.48	0	0.24	0	0	0	0	#DIV/0!	#DIV/0!	0.42265	4	107533487	107541427	-	GO:0007281:germ cell development;GO:0006357:regulation of transcription from RNA polymerase II promoter;GO:0007548:sex differentiation;	GO:0005634:nucleus;	GO:0000981:sequence-specific DNA binding RNA polymerase II transcription factor activity;GO:0046872:metal ion binding;GO:0000978:RNA polymerase II core promoter proximal region sequence-specific DNA binding;	K19492	-
ENSMUSG00000028642	Tmem269	transmembrane protein 269 [Source:MGI Symbol%3BAcc:MGI:1922430]	1504	0	0.07	0.035	0	0	0	0	#DIV/0!	#DIV/0!	0.42265	4	119062252	119075414	-	-	GO:0016021:integral component of membrane;	-	-	-
ENSMUSG00000028644	Ermap	erythroblast membrane-associated protein [Source:MGI Symbol%3BAcc:MGI:1349816]	5297	0	0.74	0.37	0	0	0.31	0.103333	3.58065	1.84022	0.42265	4	119032654	119047208	-	GO:0001817:regulation of cytokine production;GO:0050852:T cell receptor signaling pathway;	GO:0005737:cytoplasm;GO:0031410:cytoplasmic vesicle;GO:0005829:cytosol;GO:0009897:external side of plasma membrane;GO:0005794:Golgi apparatus;GO:0016021:integral component of membrane;GO:0005886:plasma membrane;	GO:0005102:receptor binding;	K06712	-
ENSMUSG00000028784	Spocd1	SPOC domain containing 1 [Source:MGI Symbol%3BAcc:MGI:3652045]	3223	0	0.03	0.015	0	0	0.06	0.02	0.75	-0.415037	0.42265	4	129823042	129850908	+	GO:0030154:cell differentiation;GO:0006306:DNA methylation;GO:0031047:gene silencing by RNA;GO:0010529:negative regulation of transposition;GO:0007283:spermatogenesis;GO:0006351:transcription, DNA-templated;	GO:0005694:chromosome;GO:0005634:nucleus;	-	K17596	-
ENSMUSG00000028972	Car6	carbonic anhydrase 6 [Source:MGI Symbol%3BAcc:MGI:1333786]	1816	0	0.14	0.07	0	0	0	0	#DIV/0!	#DIV/0!	0.42265	4	150271472	150285789	-	GO:0001580:detection of chemical stimulus involved in sensory perception of bitter taste;GO:0006730:one-carbon metabolic process;	GO:0005737:cytoplasm;GO:0005829:cytosol;GO:0005615:extracellular space;	GO:0004089:carbonate dehydratase activity;GO:0016836:hydro-lyase activity;GO:0008270:zinc ion binding;	K01672	;ko00910 Nitrogen metabolism;ko01100 Metabolic pathways;
ENSMUSG00000029102	Hgfac	hepatocyte growth factor activator [Source:MGI Symbol%3BAcc:MGI:1859281]	3410	0	0.08	0.04	0	0	0.6	0.2	0.2	-2.32193	0.42265	5	35198853	35205805	+	GO:0007596:blood coagulation;GO:0006508:proteolysis;GO:0031638:zymogen activation;	GO:0005737:cytoplasm;GO:0005615:extracellular space;GO:0005791:rough endoplasmic reticulum;	GO:0004252:serine-type endopeptidase activity;	K09631	-
ENSMUSG00000029120	Ppp2r2c	protein phosphatase 2%2C regulatory subunit B%2C gamma [Source:MGI Symbol%3BAcc:MGI:2442660]	4450	0	0.01	0.005	0	0	0	0	#DIV/0!	#DIV/0!	0.42265	5	37025857	37112422	+	GO:0070262:peptidyl-serine dephosphorylation;	GO:0005829:cytosol;GO:0000159:protein phosphatase type 2A complex;	GO:0019888:protein phosphatase regulator activity;	K04354	;ko03015 mRNA surveillance pathway;ko04071 Sphingolipid signaling pathway;ko04111 Cell cycle - yeast;ko04151 PI3K-Akt signaling pathway;ko04152 AMPK signaling pathway;ko04261 Adrenergic signaling in cardiomyocytes;ko04390 Hippo signaling pathway;ko04391 Hippo signaling pathway - fly;ko04530 Tight junction;ko04728 Dopaminergic synapse;ko05142 Chagas disease;ko05160 Hepatitis C;ko05165 Human papill…
ENSMUSG00000029138	4930548H24Rik	RIKEN cDNA 4930548H24 gene [Source:MGI Symbol%3BAcc:MGI:1914906]	2737	0	0.11	0.055	0	0	0	0	#DIV/0!	#DIV/0!	0.42265	5	31643084	31645820	+	-	-	-	-	-
ENSMUSG00000029235	Pdcl2	phosducin-like 2 [Source:MGI Symbol%3BAcc:MGI:1890655]	1193	9.73	0	4.865	0	0	0	0	#DIV/0!	#DIV/0!	0.42265	5	76459962	76479003	-	-	-	-	-	-
ENSMUSG00000029280	Smr3a	submaxillary gland androgen regulated protein 3A [Source:MGI Symbol%3BAcc:MGI:102763]	639	0	0.16	0.08	0	0	0	0	#DIV/0!	#DIV/0!	0.42265	5	88150408	88156393	+	GO:0051930:regulation of sensory perception of pain;	GO:0005576:extracellular region;	GO:0004866:endopeptidase inhibitor activity;	-	-
ENSMUSG00000029282	Amtn	amelotin [Source:MGI Symbol%3BAcc:MGI:1918671]	1022	0	0.15	0.075	0	0	0	0	#DIV/0!	#DIV/0!	0.42265	5	88523967	88533775	+	GO:0031214:biomineral tissue development;GO:0007155:cell adhesion;GO:0042475:odontogenesis of dentin-containing tooth;GO:0070169:positive regulation of biomineral tissue development;GO:0070175:positive regulation of enamel mineralization;	GO:0005604:basement membrane;GO:0005911:cell-cell junction;GO:0031012:extracellular matrix;GO:0005576:extracellular region;	-	-	-
ENSMUSG00000029360	Gm9754	predicted gene 9754 [Source:MGI Symbol%3BAcc:MGI:3704256]	3004	0	0.02	0.01	0	0	0	0	#DIV/0!	#DIV/0!	0.42265	5	118203425	118207775	+	-	-	-	-	-
ENSMUSG00000029370	Rassf6	Ras association (RalGDS/AF-6) domain family member 6 [Source:MGI Symbol%3BAcc:MGI:1920496]	4260	0	0.04	0.02	0	0	0	0	#DIV/0!	#DIV/0!	0.42265	5	90750935	90788516	-	GO:0006915:apoptotic process;GO:0043065:positive regulation of apoptotic process;GO:0042981:regulation of apoptotic process;GO:0007165:signal transduction;	-	-	K09854	;ko04390 Hippo signaling pathway;ko04392 Hippo signaling pathway - multiple species;
ENSMUSG00000029409	U90926	cDNA sequence U90926 [Source:MGI Symbol%3BAcc:MGI:1930915]	800	0	0.13	0.065	0	0	0	0	#DIV/0!	#DIV/0!	0.42265	5	92357752	92363267	-	-	-	-	-	-
ENSMUSG00000029431	B3gnt4	UDP-GlcNAc:betaGal beta-1%2C3-N-acetylglucosaminyltransferase 4 [Source:MGI Symbol%3BAcc:MGI:2680208]	1423	0	0.07	0.035	0	0	0	0	#DIV/0!	#DIV/0!	0.42265	5	123648523	123649945	+	GO:0030311:poly-N-acetyllactosamine biosynthetic process;GO:0006486:protein glycosylation;	GO:0005794:Golgi apparatus;GO:0000139:Golgi membrane;GO:0016021:integral component of membrane;	GO:0008376:acetylgalactosaminyltransferase activity;GO:0008375:acetylglucosaminyltransferase activity;GO:0008457:beta-galactosyl-N-acetylglucosaminylgalactosylglucosyl-ceramide beta-1,3-acetylglucosaminyltransferase activity;GO:0008532:N-acetyllactosaminide beta-1,3-N-acetylglucosaminyltransferase activity;	K07971	;ko00601 Glycosphingolipid biosynthesis - lacto and neolacto series;ko01100 Metabolic pathways;
ENSMUSG00000029491	Pde6b	phosphodiesterase 6B%2C cGMP%2C rod receptor%2C beta polypeptide [Source:MGI Symbol%3BAcc:MGI:97525]	5026	0	0.04	0.02	0	0	0	0	#DIV/0!	#DIV/0!	0.42265	5	108536257	108580263	+	GO:0009583:detection of light stimulus;GO:0043153:entrainment of circadian clock by photoperiod;GO:0060041:retina development in camera-type eye;GO:0007165:signal transduction;GO:0007601:visual perception;GO:1990009:retinal cell apoptotic process;	GO:0042622:photoreceptor outer segment membrane;GO:0001750:photoreceptor outer segment;GO:0005886:plasma membrane;	GO:0047555:3',5'-cyclic-GMP phosphodiesterase activity;GO:0004114:3',5'-cyclic-nucleotide phosphodiesterase activity;GO:0046872:metal ion binding;	K13756	;ko00230 Purine metabolism;ko01100 Metabolic pathways;ko04744 Phototransduction;
ENSMUSG00000029517	Ankrd7	ankyrin repeat domain 7 [Source:MGI Symbol%3BAcc:MGI:1922446]	1193	0	0.17	0.085	0	0	0	0	#DIV/0!	#DIV/0!	0.42265	6	18866317	18879585	+	GO:0001835:blastocyst hatching;	GO:0005813:centrosome;GO:0005654:nucleoplasm;GO:0005634:nucleus;	-	-	-
ENSMUSG00000029595	Lhx5	LIM homeobox protein 5 [Source:MGI Symbol%3BAcc:MGI:107792]	2689	0	0.04	0.02	0	0	1.96	0.653333	0.0306122	-5.02975	0.42265	5	120569764	120579288	+	GO:0021846:cell proliferation in forebrain;GO:0007267:cell-cell signaling;GO:0021702:cerebellar Purkinje cell differentiation;GO:0021937:cerebellar Purkinje cell-granule cell precursor cell signaling involved in regulation of granule cell precursor cell proliferation;GO:0021549:cerebellum development;GO:0021879:forebrain neuron differentiation;GO:0021766:hippocampus development;GO:0030182:neuron …	GO:0005634:nucleus;	GO:0000981:sequence-specific DNA binding RNA polymerase II transcription factor activity;GO:0046872:metal ion binding;GO:0000977:RNA polymerase II regulatory region sequence-specific DNA binding;	K18493	;ko04550 Signaling pathways regulating pluripotency of stem cells;
ENSMUSG00000029602	Rasal1	RAS protein activator like 1 (GAP1 like) [Source:MGI Symbol%3BAcc:MGI:1330842]	3539	0	0.04	0.02	0	0	0	0	#DIV/0!	#DIV/0!	0.42265	5	120786877	120817662	+	GO:0030154:cell differentiation;GO:0071277:cellular response to calcium ion;GO:0035556:intracellular signal transduction;GO:0046580:negative regulation of Ras protein signal transduction;GO:1903861:positive regulation of dendrite extension;GO:0043087:regulation of GTPase activity;	GO:0005829:cytosol;GO:0005886:plasma membrane;	GO:0005096:GTPase activator activity;GO:0046872:metal ion binding;GO:0005543:phospholipid binding;	K17632	;ko04014 Ras signaling pathway;
ENSMUSG00000029663	Gngt1	guanine nucleotide binding protein (G protein)%2C gamma transducing activity polypeptide 1 [Source:MGI Symbol%3BAcc:MGI:109165]	3515	0	0.01	0.005	0	0	1.21	0.403333	0.0123967	-6.3339	0.42265	6	3993792	3997436	+	GO:0010659:cardiac muscle cell apoptotic process;GO:0071456:cellular response to hypoxia;GO:0042462:eye photoreceptor cell development;GO:0007186:G-protein coupled receptor signaling pathway;GO:0007602:phototransduction;GO:0008104:protein localization;	GO:0031680:G-protein beta/gamma-subunit complex;GO:0005834:heterotrimeric G-protein complex;GO:0001917:photoreceptor inner segment;GO:0001750:photoreceptor outer segment;	GO:0031681:G-protein beta-subunit binding;GO:0003924:GTPase activity;	K04548	;ko04014 Ras signaling pathway;ko04062 Chemokine signaling pathway;ko04151 PI3K-Akt signaling pathway;ko04371 Apelin signaling pathway;ko04713 Circadian entrainment;ko04723 Retrograde endocannabinoid signaling;ko04724 Glutamatergic synapse;ko04725 Cholinergic synapse;ko04726 Serotonergic synapse;ko04727 GABAergic synapse;ko04728 Dopaminergic synapse;ko04744 Phototransduction;ko04926 Relaxin signa…
ENSMUSG00000029707	Fscn3	fascin actin-bundling protein 3 [Source:MGI Symbol%3BAcc:MGI:1890386]	2083	0	0.05	0.025	0	0	0	0	#DIV/0!	#DIV/0!	0.42265	6	28427788	28438621	+	GO:0030036:actin cytoskeleton organization;GO:0051017:actin filament bundle assembly;GO:0016477:cell migration;GO:0007163:establishment or maintenance of cell polarity;GO:0007286:spermatid development;	GO:0015629:actin cytoskeleton;GO:0031253:cell projection membrane;GO:0005737:cytoplasm;GO:0030175:filopodium;GO:0030426:growth cone;GO:0030027:lamellipodium;GO:0005902:microvillus;GO:0001726:ruffle;	GO:0003779:actin binding;GO:0051015:actin filament binding;GO:0030674:protein binding, bridging;	K17456	-
ENSMUSG00000029784	Ssmem1	serine-rich single-pass membrane protein 1 [Source:MGI Symbol%3BAcc:MGI:1922897]	1807	0	0.03	0.015	0	0	0	0	#DIV/0!	#DIV/0!	0.42265	6	30509848	30520253	+	-	GO:0016021:integral component of membrane;	-	-	-
ENSMUSG00000029847	Slc23a4	solute carrier family 23 member 4 [Source:MGI Symbol%3BAcc:MGI:1917272]	3630	0	0.13	0.065	0	0	0	0	#DIV/0!	#DIV/0!	0.42265	6	34922213	34965339	-	GO:0019852:L-ascorbic acid metabolic process;GO:0015882:L-ascorbic acid transport;GO:0071361:cellular response to ethanol;GO:1901215:negative regulation of neuron death;GO:1903861:positive regulation of dendrite extension;GO:0006979:response to oxidative stress;GO:0070904:transepithelial L-ascorbic acid transport;	GO:0016021:integral component of membrane;GO:0016324:apical plasma membrane;GO:0009925:basal plasma membrane;GO:0016323:basolateral plasma membrane;GO:0005737:cytoplasm;GO:0005887:integral component of plasma membrane;GO:0005886:plasma membrane;	GO:0008520:L-ascorbate:sodium symporter activity;GO:0015229:L-ascorbic acid transporter activity;	K14611	;ko04977 Vitamin digestion and absorption;
ENSMUSG00000029862	Clcn1	chloride channel%2C voltage-sensitive 1 [Source:MGI Symbol%3BAcc:MGI:88417]	5428	0	0.01	0.005	0	0	0	0	#DIV/0!	#DIV/0!	0.42265	6	42263619	42292690	+	GO:1902476:chloride transmembrane transport;GO:0006821:chloride transport;GO:0006936:muscle contraction;GO:0019227:neuronal action potential propagation;GO:0034765:regulation of ion transmembrane transport;	GO:0034707:chloride channel complex;GO:0005887:integral component of plasma membrane;GO:0042383:sarcolemma;GO:0005886:plasma membrane;	GO:0042803:protein homodimerization activity;GO:0005247:voltage-gated chloride channel activity;	K05010	-
ENSMUSG00000029868	Trpv6	transient receptor potential cation channel%2C subfamily V%2C member 6 [Source:MGI Symbol%3BAcc:MGI:1927259]	3936	0	0.09	0.045	0	0	0	0	#DIV/0!	#DIV/0!	0.42265	6	41597558	41613339	-	GO:0055074:calcium ion homeostasis;GO:0070509:calcium ion import;GO:0098703:calcium ion import across plasma membrane;GO:0070588:calcium ion transmembrane transport;GO:0006816:calcium ion transport;GO:0035898:parathyroid hormone secretion;GO:0051289:protein homotetramerization;GO:0051592:response to calcium ion;	GO:0034704:calcium channel complex;GO:0016021:integral component of membrane;GO:0005887:integral component of plasma membrane;GO:0005886:plasma membrane;	GO:0005262:calcium channel activity;GO:0005516:calmodulin binding;GO:0042802:identical protein binding;GO:0005216:ion channel activity;GO:0046872:metal ion binding;	K04975	;ko04970 Salivary secretion;ko04978 Mineral absorption;
ENSMUSG00000029875	Ccdc184	coiled-coil domain containing 184 [Source:MGI Symbol%3BAcc:MGI:2146066]	2977	0	0.03	0.015	0	0	0	0	#DIV/0!	#DIV/0!	0.42265	15	98065039	98068015	+	-	GO:0005737:cytoplasm;	-	-	-
ENSMUSG00000029882	2210010C04Rik	RIKEN cDNA 2210010C04 gene [Source:MGI Symbol%3BAcc:MGI:1914623]	2142	0	0.05	0.025	0	0	0	0	#DIV/0!	#DIV/0!	0.42265	6	41007202	41012443	-	GO:0007586:digestion;GO:0006508:proteolysis;	GO:0005615:extracellular space;	GO:0046872:metal ion binding;GO:0004252:serine-type endopeptidase activity;	K01312	;ko04080 Neuroactive ligand-receptor interaction;ko04972 Pancreatic secretion;ko04974 Protein digestion and absorption;ko05164 Influenza A;
ENSMUSG00000029919	Hpgds	hematopoietic prostaglandin D synthase [Source:MGI Symbol%3BAcc:MGI:1859384]	6425	0	0.01	0.005	0	0	1.67	0.556667	0.00898204	-6.79874	0.42265	6	65094277	65121892	-	GO:0006749:glutathione metabolic process;GO:2000255:negative regulation of male germ cell proliferation;GO:0001516:prostaglandin biosynthetic process;GO:0006693:prostaglandin metabolic process;	GO:0005829:cytosol;GO:0043231:intracellular membrane-bounded organelle;GO:0005654:nucleoplasm;	GO:0005509:calcium ion binding;GO:0004364:glutathione transferase activity;GO:0000287:magnesium ion binding;GO:0004667:prostaglandin-D synthase activity;GO:0042803:protein homodimerization activity;	K01830	;ko00590 Arachidonic acid metabolism;ko01100 Metabolic pathways;
ENSMUSG00000030017	Reg3g	regenerating islet-derived 3 gamma [Source:MGI Symbol%3BAcc:MGI:109406]	2114	0	1.89	0.945	0	0	0.1	0.0333333	28.35	4.82528	0.42265	6	78443252	78445855	-	GO:0006953:acute-phase response;GO:0044278:cell wall disruption in other organism;GO:0051838:cytolysis by host of symbiont cells;GO:0050829:defense response to Gram-negative bacterium;GO:0050830:defense response to Gram-positive bacterium;GO:0002755:MyD88-dependent toll-like receptor signaling pathway;GO:0045617:negative regulation of keratinocyte differentiation;GO:0008284:positive regulation of…	GO:0005576:extracellular region;GO:0030141:secretory granule;	GO:0070492:oligosaccharide binding;GO:0042834:peptidoglycan binding;GO:0038023:signaling receptor activity;	-	-
ENSMUSG00000030165	Klrd1	killer cell lectin-like receptor%2C subfamily D%2C member 1 [Source:MGI Symbol%3BAcc:MGI:1196275]	1281	5.52	0	2.76	0	0	0	0	#DIV/0!	#DIV/0!	0.42265	6	129568745	129575738	+	GO:0002250:adaptive immune response;GO:0002228:natural killer cell mediated immunity;GO:0045953:negative regulation of natural killer cell mediated cytotoxicity;GO:0001915:negative regulation of T cell mediated cytotoxicity;GO:0045954:positive regulation of natural killer cell mediated cytotoxicity;GO:0002223:stimulatory C-type lectin receptor signaling pathway;	GO:0009897:external side of plasma membrane;GO:0005887:integral component of plasma membrane;GO:0043235:receptor complex;	GO:0030246:carbohydrate binding;GO:0023024:MHC class I protein complex binding;GO:0023030:MHC class Ib protein binding, via antigen binding groove;GO:1990405:protein antigen binding;	K06516	;ko04612 Antigen processing and presentation;ko04650 Natural killer cell mediated cytotoxicity;ko05332 Graft-versus-host disease;
ENSMUSG00000030236	Slco1b2	solute carrier organic anion transporter family%2C member 1b2 [Source:MGI Symbol%3BAcc:MGI:1351899]	4929	0.92	0	0.46	0	0	0.78	0.26	1.76923	0.823122	0.42265	6	141575244	141632372	+	GO:0015721:bile acid and bile salt transport;GO:0001889:liver development;GO:0006857:oligopeptide transport;GO:0046677:response to antibiotic;GO:0034097:response to cytokine;GO:0042493:response to drug;GO:0051384:response to glucocorticoid;GO:0032496:response to lipopolysaccharide;GO:0043434:response to peptide hormone;GO:0043252:sodium-independent organic anion transport;	GO:0016323:basolateral plasma membrane;GO:0005887:integral component of plasma membrane;GO:0005886:plasma membrane;	GO:0015125:bile acid transmembrane transporter activity;GO:0035673:oligopeptide transmembrane transporter activity;GO:0008514:organic anion transmembrane transporter activity;GO:0015347:sodium-independent organic anion transmembrane transporter activity;	K05043	;ko04976 Bile secretion;
ENSMUSG00000030237	Slco1a4	solute carrier organic anion transporter family%2C member 1a4 [Source:MGI Symbol%3BAcc:MGI:1351896]	6414	0.04	0	0.02	0	0	1.27	0.423333	0.0472441	-4.40372	0.42265	6	141751166	141801925	-	GO:0006820:anion transport;GO:0015721:bile acid and bile salt transport;GO:0038183:bile acid signaling pathway;GO:0035690:cellular response to drug;GO:0010468:regulation of gene expression;GO:0043252:sodium-independent organic anion transport;	GO:0009925:basal plasma membrane;GO:0005887:integral component of plasma membrane;GO:0016020:membrane;	GO:0015125:bile acid transmembrane transporter activity;GO:0008514:organic anion transmembrane transporter activity;GO:0015347:sodium-independent organic anion transmembrane transporter activity;	K03460	;ko04976 Bile secretion;
ENSMUSG00000030244	Gys2	glycogen synthase 2 [Source:MGI Symbol%3BAcc:MGI:2385254]	2657	0	0.04	0.02	0	0	0	0	#DIV/0!	#DIV/0!	0.42265	6	142368339	142418835	-	GO:0005978:glycogen biosynthetic process;GO:0005977:glycogen metabolic process;GO:0009749:response to glucose;	GO:0005938:cell cortex;GO:0030864:cortical actin cytoskeleton;GO:0005737:cytoplasm;GO:0005856:cytoskeleton;GO:0005829:cytosol;GO:0043265:ectoplasm;	GO:0005536:glucose binding;GO:0004373:glycogen (starch) synthase activity;	K00693	;ko00500 Starch and sucrose metabolism;ko01100 Metabolic pathways;ko01110 Biosynthesis of secondary metabolites;ko04151 PI3K-Akt signaling pathway;ko04152 AMPK signaling pathway;ko04910 Insulin signaling pathway;ko04922 Glucagon signaling pathway;ko04931 Insulin resistance;
ENSMUSG00000030359	Pzp	PZP%2C alpha-2-macroglobulin like [Source:MGI Symbol%3BAcc:MGI:87854]	6414	0	0.16	0.08	0	0	0.6	0.2	0.4	-1.32193	0.42265	6	128460530	128503683	-	GO:0007566:embryo implantation;	GO:0005576:extracellular region;GO:0005615:extracellular space;	GO:0048403:brain-derived neurotrophic factor binding;GO:0004866:endopeptidase inhibitor activity;GO:0048406:nerve growth factor binding;GO:0002020:protease binding;GO:0044877:macromolecular complex binding;GO:0004867:serine-type endopeptidase inhibitor activity;	K03910	;ko04610 Complement and coagulation cascades;
ENSMUSG00000030378	Sult2a8	sulfotransferase family 2A%2C dehydroepiandrosterone (DHEA)-preferring%2C member 8 [Source:MGI Symbol%3BAcc:MGI:1924221]	3284	3.92	0	1.96	0	0	0.12	0.04	49	5.61471	0.42265	7	14144611	14180694	-	GO:0030573:bile acid catabolic process;GO:0008203:cholesterol metabolic process;GO:0016042:lipid catabolic process;GO:0008202:steroid metabolic process;GO:0006310:DNA recombination;	GO:0005829:cytosol;	GO:0050656:3'-phosphoadenosine 5'-phosphosulfate binding;GO:0004027:alcohol sulfotransferase activity;GO:0047704:bile-salt sulfotransferase activity;GO:0050294:steroid sulfotransferase activity;GO:0008146:sulfotransferase activity;GO:0004519:endonuclease activity;GO:0046872:metal ion binding;GO:0003964:RNA-directed DNA polymerase activity;	K11822	;ko00980 Metabolism of xenobiotics by cytochrome P450;ko04976 Bile secretion;ko05204 Chemical carcinogenesis;
ENSMUSG00000030406	Gipr	gastric inhibitory polypeptide receptor [Source:MGI Symbol%3BAcc:MGI:1352753]	3482	0	0.06	0.03	0	0	0	0	#DIV/0!	#DIV/0!	0.42265	7	18889986	18900052	-	GO:0007188:adenylate cyclase-modulating G-protein coupled receptor signaling pathway;GO:0007166:cell surface receptor signaling pathway;GO:0002029:desensitization of G-protein coupled receptor protein signaling pathway;GO:0031018:endocrine pancreas development;GO:0007218:neuropeptide signaling pathway;GO:0043950:positive regulation of cAMP-mediated signaling;GO:0007204:positive regulation of cyto…	GO:0016021:integral component of membrane;GO:0005886:plasma membrane;	GO:0008528:G-protein coupled peptide receptor activity;GO:0016519:gastric inhibitory peptide receptor activity;GO:0017046:peptide hormone binding;GO:0038023:signaling receptor activity;	K04580	;ko04024 cAMP signaling pathway;ko04080 Neuroactive ligand-receptor interaction;
ENSMUSG00000030463	4933421I07Rik	RIKEN cDNA 4933421I07 gene [Source:MGI Symbol%3BAcc:MGI:1918412]	1890	3.74	0	1.87	0	0	0	0	#DIV/0!	#DIV/0!	0.42265	7	42094886	42097544	-	-	-	-	-	-
ENSMUSG00000030470	Csrp3	cysteine and glycine-rich protein 3 [Source:MGI Symbol%3BAcc:MGI:1330824]	2671	0	2.04	1.02	0	0	0	0	#DIV/0!	#DIV/0!	0.42265	7	48480146	48497781	-	GO:0030036:actin cytoskeleton organization;GO:0060048:cardiac muscle contraction;GO:0003300:cardiac muscle hypertrophy;GO:0048738:cardiac muscle tissue development;GO:0055003:cardiac myofibril assembly;GO:0006874:cellular calcium ion homeostasis;GO:0035995:detection of muscle stretch;GO:0042593:glucose homeostasis;GO:0007507:heart development;GO:0006954:inflammatory response;GO:0008286:insulin re…	GO:0005737:cytoplasm;GO:0005856:cytoskeleton;GO:0005634:nucleus;GO:0030018:Z disc;	GO:0003779:actin binding;GO:0042805:actinin binding;GO:0042802:identical protein binding;GO:0046872:metal ion binding;GO:0043426:MRF binding;GO:0061629:RNA polymerase II sequence-specific DNA binding transcription factor binding;GO:0008307:structural constituent of muscle;GO:0031433:telethonin binding;	K09377	-
ENSMUSG00000030491	Tdrd12	tudor domain containing 12 [Source:MGI Symbol%3BAcc:MGI:1919231]	4338	0	0.04	0.02	0	0	0	0	#DIV/0!	#DIV/0!	0.42265	7	35168523	35237170	-	GO:0030154:cell differentiation;GO:0043046:DNA methylation involved in gamete generation;GO:0009566:fertilization;GO:0031047:gene silencing by RNA;GO:0007140:male meiosis;GO:0034587:piRNA metabolic process;GO:0007283:spermatogenesis;	GO:0005829:cytosol;	GO:0005524:ATP binding;GO:0003676:nucleic acid binding;GO:0003724:RNA helicase activity;	K18409	-
ENSMUSG00000030638	Sh3gl3	SH3-domain GRB2-like 3 [Source:MGI Symbol%3BAcc:MGI:700011]	4319	0	0.2	0.1	0	0	3.29	1.09667	0.0911854	-3.45505	0.42265	7	81823588	81956627	+	GO:1900186:negative regulation of clathrin-mediated endocytosis;GO:0045666:positive regulation of neuron differentiation;GO:2000369:regulation of clathrin-mediated endocytosis;GO:0016191:synaptic vesicle uncoating;	GO:0001669:acrosomal vesicle;GO:0005737:cytoplasm;GO:0005769:early endosome;GO:0031901:early endosome membrane;GO:0098793:presynapse;GO:0045202:synapse;	GO:0042802:identical protein binding;GO:0008289:lipid binding;GO:0008022:protein C-terminus binding;	K11247	;ko04144 Endocytosis;
ENSMUSG00000030745	Il21r	interleukin 21 receptor [Source:MGI Symbol%3BAcc:MGI:1890475]	3324	0	0.03	0.015	0	0	0	0	#DIV/0!	#DIV/0!	0.42265	7	125202601	125232742	+	-	GO:0016021:integral component of membrane;	GO:0004896:cytokine receptor activity;GO:0004888:transmembrane signaling receptor activity;	K05075	;ko04060 Cytokine-cytokine receptor interaction;ko04630 JAK-STAT signaling pathway;ko04659 Th17 cell differentiation;ko05321 Inflammatory bowel disease;
ENSMUSG00000030762	Aqp8	aquaporin 8 [Source:MGI Symbol%3BAcc:MGI:1195271]	1581	0	0.07	0.035	0	0	0	0	#DIV/0!	#DIV/0!	0.42265	7	123061514	123067227	+	GO:0015722:canalicular bile acid transport;GO:0071320:cellular response to cAMP;GO:0006833:water transport;	GO:0045177:apical part of cell;GO:0005887:integral component of plasma membrane;GO:0046691:intracellular canaliculus;GO:0043231:intracellular membrane-bounded organelle;GO:0005886:plasma membrane;	GO:0015250:water channel activity;	K09869	;ko04976 Bile secretion;
ENSMUSG00000030854	Ptpn5	protein tyrosine phosphatase%2C non-receptor type 5 [Source:MGI Symbol%3BAcc:MGI:97807]	5794	0	0.08	0.04	0	0	0.46	0.153333	0.26087	-1.9386	0.42265	7	46727543	46783432	-	GO:0035640:exploration behavior;GO:0043407:negative regulation of MAP kinase activity;GO:0035335:peptidyl-tyrosine dephosphorylation;GO:1900273:positive regulation of long-term synaptic potentiation;GO:1901216:positive regulation of neuron death;GO:0010976:positive regulation of neuron projection development;GO:0042307:positive regulation of protein import into nucleus;GO:0001934:positive regulat…	GO:0030424:axon;GO:0005829:cytosol;GO:0005783:endoplasmic reticulum;GO:0005789:endoplasmic reticulum membrane;GO:0016021:integral component of membrane;GO:0016020:membrane;GO:0043025:neuronal cell body;GO:0043204:perikaryon;GO:1990635:proximal dendrite;GO:0097060:synaptic membrane;GO:0008021:synaptic vesicle;	GO:0035254:glutamate receptor binding;GO:0042802:identical protein binding;GO:0051019:mitogen-activated protein kinase binding;GO:0001784:phosphotyrosine binding;GO:0019901:protein kinase binding;GO:0004725:protein tyrosine phosphatase activity;	K18018	;ko04010 MAPK signaling pathway;
ENSMUSG00000030873	Scnn1b	sodium channel%2C nonvoltage-gated 1 beta [Source:MGI Symbol%3BAcc:MGI:104696]	2633	0	0.06	0.03	0	0	0	0	#DIV/0!	#DIV/0!	0.42265	7	121464261	121517737	+	GO:0032341:aldosterone metabolic process;GO:0014824:artery smooth muscle contraction;GO:1904045:cellular response to aldosterone;GO:0042045:epithelial fluid transport;GO:0034101:erythrocyte homeostasis;GO:0010467:gene expression;GO:0002269:leukocyte activation involved in inflammatory response;GO:0070254:mucus secretion;GO:0035264:multicellular organism growth;GO:0050891:multicellular organismal …	GO:0016324:apical plasma membrane;GO:0009986:cell surface;GO:0030659:cytoplasmic vesicle membrane;GO:0009897:external side of plasma membrane;GO:0070062:extracellular exosome;GO:0016021:integral component of membrane;GO:0005887:integral component of plasma membrane;GO:0016020:membrane;GO:0005886:plasma membrane;GO:0098797:plasma membrane protein complex;GO:0034706:sodium channel complex;	GO:0015280:ligand-gated sodium channel activity;GO:0050699:WW domain binding;	K04825	;ko04742 Taste transduction;ko04960 Aldosterone-regulated sodium reabsorption;
ENSMUSG00000030972	Acsm5	acyl-CoA synthetase medium-chain family member 5 [Source:MGI Symbol%3BAcc:MGI:2444086]	3799	1.73	0	0.865	0	0	0	0	#DIV/0!	#DIV/0!	0.42265	7	119118686	119144774	+	GO:0006637:acyl-CoA metabolic process;GO:0006633:fatty acid biosynthetic process;	GO:0005759:mitochondrial matrix;	GO:0005524:ATP binding;GO:0047760:butyrate-CoA ligase activity;GO:0015645:fatty acid ligase activity;GO:0004321:fatty-acyl-CoA synthase activity;GO:0031956:medium-chain fatty acid-CoA ligase activity;GO:0046872:metal ion binding;	K01896	;ko00650 Butanoate metabolism;ko01100 Metabolic pathways;
ENSMUSG00000030981	Mmp21	matrix metallopeptidase 21 [Source:MGI Symbol%3BAcc:MGI:2664387]	2665	0	0.06	0.03	0	0	0	0	#DIV/0!	#DIV/0!	0.42265	7	133275999	133281790	-	GO:0030574:collagen catabolic process;GO:0060976:coronary vasculature development;GO:0061371:determination of heart left/right asymmetry;GO:0007368:determination of left/right symmetry;GO:0030198:extracellular matrix organization;GO:0002244:hematopoietic progenitor cell differentiation;	GO:0031012:extracellular matrix;GO:0005615:extracellular space;	GO:0004222:metalloendopeptidase activity;GO:0008237:metallopeptidase activity;GO:0008270:zinc ion binding;	K08000	-
ENSMUSG00000031026	Trim66	tripartite motif-containing 66 [Source:MGI Symbol%3BAcc:MGI:2152406]	10125	0	0.21	0.105	0	0	0	0	#DIV/0!	#DIV/0!	0.42265	7	109048213	109107341	-	GO:0045892:negative regulation of transcription, DNA-templated;	GO:0016235:aggresome;GO:0010369:chromocenter;GO:0005654:nucleoplasm;GO:0005634:nucleus;	GO:0003682:chromatin binding;GO:0042802:identical protein binding;GO:0008270:zinc ion binding;	K12032	-
ENSMUSG00000031073	Fgf15	fibroblast growth factor 15 [Source:MGI Symbol%3BAcc:MGI:1096383]	3058	0	0.15	0.075	0	0	0	0	#DIV/0!	#DIV/0!	0.42265	7	144450268	144454690	+	GO:0009887:organ morphogenesis;GO:0015721:bile acid and bile salt transport;GO:0030154:cell differentiation;GO:0008543:fibroblast growth factor receptor signaling pathway;GO:0007507:heart development;GO:0070858:negative regulation of bile acid biosynthetic process;GO:0010629:negative regulation of gene expression;GO:0001755:neural crest cell migration;GO:0008284:positive regulation of cell prolif…	GO:0005737:cytoplasm;GO:0005615:extracellular space;	GO:0005104:fibroblast growth factor receptor binding;GO:0008083:growth factor activity;	K04358	;ko04010 MAPK signaling pathway;ko04014 Ras signaling pathway;ko04015 Rap1 signaling pathway;ko04020 Calcium signaling pathway;ko04151 PI3K-Akt signaling pathway;ko04810 Regulation of actin cytoskeleton;ko05200 Pathways in cancer;ko05218 Melanoma;ko05224 Breast cancer;ko05226 Gastric cancer;
ENSMUSG00000031165	Was	Wiskott-Aldrich syndrome [Source:MGI Symbol%3BAcc:MGI:105059]	2381	0	0.07	0.035	0	0	0.09	0.03	1.16667	0.222392	0.42265	X	7947692	7956737	-	GO:0030041:actin filament polymerization;GO:0030048:actin filament-based movement;GO:0008154:actin polymerization or depolymerization;GO:0032488:Cdc42 protein signal transduction;GO:0071346:cellular response to interferon-gamma;GO:0016197:endosomal transport;GO:0006955:immune response;GO:2000146:negative regulation of cell motility;GO:0051497:negative regulation of stress fiber assembly;GO:200060…	GO:0005884:actin filament;GO:0005911:cell-cell junction;GO:0005829:cytosol;GO:0005634:nucleus;GO:0045335:phagocytic vesicle;GO:0005886:plasma membrane;GO:0035861:site of double-strand break;GO:0012506:vesicle membrane;	GO:0003779:actin binding;GO:0042802:identical protein binding;GO:0043274:phospholipase binding;GO:0019901:protein kinase binding;GO:0017124:SH3 domain binding;GO:0031267:small GTPase binding;	K05747	;ko04062 Chemokine signaling pathway;ko04520 Adherens junction;ko04530 Tight junction;ko04666 Fc gamma R-mediated phagocytosis;ko05135 Yersinia infection;ko05231 Choline metabolism in cancer;
ENSMUSG00000031233	Pgk2	phosphoglycerate kinase 2 [Source:MGI Symbol%3BAcc:MGI:97563]	1626	0.31	0	0.155	0	0	21.72	7.24	0.0214088	-5.54565	0.42265	17	40517906	40519531	-	GO:0006094:gluconeogenesis;GO:0006096:glycolytic process;GO:0016310:phosphorylation;	GO:0005829:cytosol;GO:0035686:sperm fibrous sheath;	GO:0043531:ADP binding;GO:0005524:ATP binding;GO:0004618:phosphoglycerate kinase activity;	K00927	;ko00010 Glycolysis / Gluconeogenesis;ko00710 Carbon fixation in photosynthetic organisms;ko01100 Metabolic pathways;ko01110 Biosynthesis of secondary metabolites;ko01120 Microbial metabolism in diverse environments;ko01200 Carbon metabolism;ko01230 Biosynthesis of amino acids;ko04066 HIF-1 signaling pathway;
ENSMUSG00000031312	Itgb1bp2	integrin beta 1 binding protein 2 [Source:MGI Symbol%3BAcc:MGI:1353420]	1799	0	2.54	1.27	0	0	0	0	#DIV/0!	#DIV/0!	0.42265	X	100492694	100497147	+	-	GO:0030018:Z disc;	GO:0005509:calcium ion binding;GO:0005178:integrin binding;GO:0017124:SH3 domain binding;GO:0008270:zinc ion binding;	K16735	-
ENSMUSG00000031364	Grpr	gastrin releasing peptide receptor [Source:MGI Symbol%3BAcc:MGI:95836]	2523	0	0.12	0.06	0	0	0	0	#DIV/0!	#DIV/0!	0.42265	X	162296900	162332673	-	GO:0007186:G-protein coupled receptor signaling pathway;GO:0007611:learning or memory;GO:0007200:phospholipase C-activating G-protein coupled receptor signaling pathway;GO:0036343:psychomotor behavior;GO:0042127:regulation of cell proliferation;GO:0043207:response to external biotic stimulus;GO:0035176:social behavior;	GO:0005887:integral component of plasma membrane;GO:0016020:membrane;GO:0005886:plasma membrane;	GO:0004946:bombesin receptor activity;GO:0008528:G-protein coupled peptide receptor activity;GO:0004930:G-protein coupled receptor activity;GO:0042923:neuropeptide binding;GO:0008188:neuropeptide receptor activity;	K04169	;ko04020 Calcium signaling pathway;ko04080 Neuroactive ligand-receptor interaction;
ENSMUSG00000031374	Zfp92	zinc finger protein 92 [Source:MGI Symbol%3BAcc:MGI:108094]	6744	0	0.11	0.055	0	0	0	0	#DIV/0!	#DIV/0!	0.42265	X	72454702	72471991	+	GO:0006357:regulation of transcription from RNA polymerase II promoter;	GO:0005634:nucleus;	GO:0000981:sequence-specific DNA binding RNA polymerase II transcription factor activity;GO:0046872:metal ion binding;GO:0000978:RNA polymerase II core promoter proximal region sequence-specific DNA binding;	K09228	;ko05168 Herpes simplex virus 1 infection;
ENSMUSG00000031383	Dusp9	dual specificity phosphatase 9 [Source:MGI Symbol%3BAcc:MGI:2387107]	2722	0	1.39	0.695	0	0	0	0	#DIV/0!	#DIV/0!	0.42265	X	72683025	72687120	+	GO:0000187:activation of MAPK activity;GO:0000188:inactivation of MAPK activity;GO:0007254:JNK cascade;GO:0000165:MAPK cascade;GO:0070373:negative regulation of ERK1 and ERK2 cascade;GO:0035970:peptidyl-threonine dephosphorylation;GO:0035335:peptidyl-tyrosine dephosphorylation;GO:0043065:positive regulation of apoptotic process;GO:0006470:protein dephosphorylation;GO:0060420:regulation of heart g…	GO:0005737:cytoplasm;GO:0005829:cytosol;GO:0005634:nucleus;	GO:0017017:MAP kinase tyrosine/serine/threonine phosphatase activity;GO:0051019:mitogen-activated protein kinase binding;GO:0004721:phosphoprotein phosphatase activity;GO:0004725:protein tyrosine phosphatase activity;GO:0008138:protein tyrosine/serine/threonine phosphatase activity;GO:0008330:protein tyrosine/threonine phosphatase activity;	K18498	;ko04010 MAPK signaling pathway;ko04550 Signaling pathways regulating pluripotency of stem cells;
ENSMUSG00000031394	Opn1mw	opsin 1 (cone pigments)%2C medium-wave-sensitive (color blindness%2C deutan) [Source:MGI Symbol%3BAcc:MGI:1097692]	1562	0	0.07	0.035	0	0	0	0	#DIV/0!	#DIV/0!	0.42265	X	73171070	73194366	+	GO:0007602:phototransduction;GO:0018298:protein-chromophore linkage;GO:0007601:visual perception;GO:0071482:cellular response to light stimulus;GO:0007186:G-protein coupled receptor signaling pathway;GO:0032467:positive regulation of cytokinesis;	GO:0016021:integral component of membrane;GO:0005886:plasma membrane;GO:0005887:integral component of plasma membrane;GO:0001750:photoreceptor outer segment;	GO:0004930:G-protein coupled receptor activity;GO:0042802:identical protein binding;GO:0009881:photoreceptor activity;GO:0008020:G-protein coupled photoreceptor activity;	K04251	-
ENSMUSG00000031409	Tceal6	transcription elongation factor A (SII)-like 6 [Source:MGI Symbol%3BAcc:MGI:1923939]	1114	0	0.09	0.045	0	0	0	0	#DIV/0!	#DIV/0!	0.42265	X	134109436	134111436	-	-	GO:0005634:nucleus;	GO:0050699:WW domain binding;	-	-
ENSMUSG00000031450	Grk1	G protein-coupled receptor kinase 1 [Source:MGI Symbol%3BAcc:MGI:1345146]	8784	0	0.01	0.005	0	0	0	0	#DIV/0!	#DIV/0!	0.42265	8	13455081	13471951	+	GO:0043066:negative regulation of apoptotic process;GO:0008594:photoreceptor cell morphogenesis;GO:0042327:positive regulation of phosphorylation;GO:0060060:post-embryonic retina morphogenesis in camera-type eye;GO:0046777:protein autophosphorylation;GO:0006468:protein phosphorylation;GO:0022400:regulation of rhodopsin mediated signaling pathway;GO:0009966:regulation of signal transduction;GO:000…	GO:0005737:cytoplasm;GO:0016020:membrane;GO:0001750:photoreceptor outer segment;	GO:0005524:ATP binding;GO:0004703:G-protein coupled receptor kinase activity;GO:0004672:protein kinase activity;GO:0050254:rhodopsin kinase activity;	K00909	;ko04062 Chemokine signaling pathway;ko04144 Endocytosis;ko04744 Phototransduction;
ENSMUSG00000031509	1700016D06Rik	RIKEN cDNA 1700016D06 gene [Source:MGI Symbol%3BAcc:MGI:1923663]	1612	0	0.19	0.095	0	0	0	0	#DIV/0!	#DIV/0!	0.42265	8	11704924	11751063	-	-	-	-	K09228	;ko05168 Herpes simplex virus 1 infection;
ENSMUSG00000031512	Tex29	testis expressed 29 [Source:MGI Symbol%3BAcc:MGI:1922778]	1262	9	0	4.5	0	0	0.16	0.0533333	84.375	6.39874	0.42265	8	11890474	11905761	+	-	GO:0016021:integral component of membrane;	-	-	-
ENSMUSG00000031518	Spata4	spermatogenesis associated 4 [Source:MGI Symbol%3BAcc:MGI:1916531]	1057	4.54	0	2.27	0	0	0	0	#DIV/0!	#DIV/0!	0.42265	8	55053816	55063133	+	GO:0051493:regulation of cytoskeleton organization;	GO:0005930:axoneme;GO:0005737:cytoplasm;GO:0005634:nucleus;	GO:0008017:microtubule binding;	-	-
ENSMUSG00000031559	4930555F03Rik	RIKEN cDNA 4930555F03 gene [Source:MGI Symbol%3BAcc:MGI:1922609]	5154	0	0.04	0.02	0	0	0	0	#DIV/0!	#DIV/0!	0.42265	8	49823921	50002029	+	-	-	-	-	-
ENSMUSG00000031870	Pgr	progesterone receptor [Source:MGI Symbol%3BAcc:MGI:97567]	8546	0	0.01	0.005	0	0	1.28	0.426667	0.0117188	-6.41504	0.42265	9	8899834	8968612	+	GO:0002070:epithelial cell maturation;GO:0060180:female mating behavior;GO:0030518:intracellular steroid hormone receptor signaling pathway;GO:0048286:lung alveolus development;GO:0030879:mammary gland development;GO:0043066:negative regulation of apoptotic process;GO:0010629:negative regulation of gene expression;GO:0001542:ovulation from ovarian follicle;GO:0038001:paracrine signaling;GO:000828…	GO:0030424:axon;GO:0043679:axon terminus;GO:0005737:cytoplasm;GO:0005829:cytosol;GO:0030425:dendrite;GO:0043197:dendritic spine;GO:0005783:endoplasmic reticulum;GO:0005739:mitochondrion;GO:0043005:neuron projection;GO:0005634:nucleus;GO:0043204:perikaryon;GO:0005886:plasma membrane;	GO:0051117:ATPase binding;GO:0001228:RNA polymerase II transcription regulatory region sequence-specific DNA binding transcription factor activity involved in positive regulation of transcription;GO:0019899:enzyme binding;GO:0042562:hormone binding;GO:0042802:identical protein binding;GO:0004879:ligand-activated sequence-specific DNA binding RNA polymerase II transcription factor activity;GO:0000…	K08556	;ko04114 Oocyte meiosis;ko04914 Progesterone-mediated oocyte maturation;ko04915 Estrogen signaling pathway;ko05224 Breast cancer;
ENSMUSG00000031884	Ces2d-ps	carboxylesterase 2D%2C pseudogene [Source:MGI Symbol%3BAcc:MGI:3704319]	1656	0	0.22	0.11	0	0	0	0	#DIV/0!	#DIV/0!	0.42265	8	105594120	105600493	+	-	GO:0005783:endoplasmic reticulum;GO:0043231:intracellular membrane-bounded organelle;	GO:0047619:acylcarnitine hydrolase activity;GO:0047376:all-trans-retinyl-palmitate hydrolase, all-trans-retinol forming activity;GO:0052689:carboxylic ester hydrolase activity;	K03927	;ko00983 Drug metabolism - other enzymes;
ENSMUSG00000031927	1700012B09Rik	RIKEN cDNA 1700012B09 gene [Source:MGI Symbol%3BAcc:MGI:1916575]	819	0	3.16	1.58	0	0	0	0	#DIV/0!	#DIV/0!	0.42265	9	14667883	14682326	-	-	GO:0036064:ciliary basal body;GO:0097546:ciliary base;GO:0005737:cytoplasm;	-	-	-
ENSMUSG00000032021	Crtam	cytotoxic and regulatory T cell molecule [Source:MGI Symbol%3BAcc:MGI:1859822]	5131	0	0.27	0.135	0	0	0.44	0.146667	0.920455	-0.119582	0.42265	9	40880987	40915924	-	GO:0002250:adaptive immune response;GO:0008037:cell recognition;GO:0051606:detection of stimulus;GO:0002355:detection of tumor cell;GO:0001768:establishment of T cell polarity;GO:0007157:heterophilic cell-cell adhesion via plasma membrane cell adhesion molecules;GO:0097021:lymphocyte migration into lymphoid organs;GO:0046007:negative regulation of activated T cell proliferation;GO:0001819:positiv…	GO:0001772:immunological synapse;GO:0005887:integral component of plasma membrane;GO:0005886:plasma membrane;	GO:0042802:identical protein binding;GO:0005102:receptor binding;	K16361	-
ENSMUSG00000032057	Hoatz	HOATZ cilia and flagella associated protein [Source:MGI Symbol%3BAcc:MGI:1921013]	973	0	0.48	0.24	0	0	0	0	#DIV/0!	#DIV/0!	0.42265	9	50992415	51013378	-	GO:0035082:axoneme assembly;GO:0060271:cilium morphogenesis;GO:0030317:sperm motility;GO:0007283:spermatogenesis;	GO:0005929:cilium;GO:0005737:cytoplasm;	-	-	-
ENSMUSG00000032065	Tex12	testis expressed 12 [Source:MGI Symbol%3BAcc:MGI:1913904]	1016	0	0.66	0.33	0	0	3.2	1.06667	0.309375	-1.69257	0.42265	9	50468119	50472625	-	GO:0000711:meiotic DNA repair synthesis;GO:0007130:synaptonemal complex assembly;	GO:0000801:central element;GO:0005694:chromosome;GO:0005654:nucleoplasm;GO:0000795:synaptonemal complex;	-	K19537	-
ENSMUSG00000032081	Apoc3	apolipoprotein C-III [Source:MGI Symbol%3BAcc:MGI:88055]	1014	12.94	0	6.47	0	0	0	0	#DIV/0!	#DIV/0!	0.42265	9	46144231	46146934	-	GO:0071333:cellular response to glucose stimulus;GO:0042632:cholesterol homeostasis;GO:0008203:cholesterol metabolic process;GO:0006869:lipid transport;GO:0042157:lipoprotein metabolic process;GO:0042953:lipoprotein transport;GO:0010987:negative regulation of high-density lipoprotein particle clearance;GO:0051005:negative regulation of lipoprotein lipase activity;GO:0010989:negative regulation of…	GO:0042627:chylomicron;GO:0005829:cytosol;GO:0005576:extracellular region;GO:0005615:extracellular space;GO:0034363:intermediate-density lipoprotein particle;GO:0034366:spherical high-density lipoprotein particle;GO:0034361:very-low-density lipoprotein particle;	GO:0070653:high-density lipoprotein particle receptor binding;GO:0055102:lipase inhibitor activity;GO:0005543:phospholipid binding;	K08759	;ko03320 PPAR signaling pathway;ko04979 Cholesterol metabolism;
ENSMUSG00000032087	Dscaml1	DS cell adhesion molecule like 1 [Source:MGI Symbol%3BAcc:MGI:2150309]	8909	0	0.13	0.065	0	0	0.02	0.00666667	9.75	3.2854	0.42265	9	45337926	45665010	+	GO:0007411:axon guidance;GO:0007420:brain development;GO:0016338:calcium-independent cell-cell adhesion via plasma membrane cell-adhesion molecules;GO:0070593:dendrite self-avoidance;GO:0048704:embryonic skeletal system morphogenesis;GO:0007156:homophilic cell adhesion via plasma membrane adhesion molecules;GO:0007162:negative regulation of cell adhesion;	GO:0030424:axon;GO:0009986:cell surface;GO:0016021:integral component of membrane;GO:0005886:plasma membrane;GO:0045202:synapse;	GO:0098632:protein binding involved in cell-cell adhesion;GO:0042803:protein homodimerization activity;	K06768	-
ENSMUSG00000032313	Tmem266	transmembrane protein 266 [Source:MGI Symbol%3BAcc:MGI:2142980]	4714	0	0.04	0.02	0	0	0	0	#DIV/0!	#DIV/0!	0.42265	9	55234197	55345629	+	GO:0006811:ion transport;GO:0055085:transmembrane transport;	GO:0005829:cytosol;GO:0030425:dendrite;GO:0005887:integral component of plasma membrane;GO:0043204:perikaryon;GO:0005886:plasma membrane;	GO:0042803:protein homodimerization activity;	-	-
ENSMUSG00000032315	Cyp1a1	cytochrome P450%2C family 1%2C subfamily a%2C polypeptide 1 [Source:MGI Symbol%3BAcc:MGI:88588]	2787	0	0.02	0.01	0	0	0	0	#DIV/0!	#DIV/0!	0.42265	9	57595211	57611107	+	GO:0008210:estrogen metabolic process;GO:0006631:fatty acid metabolic process;GO:0042572:retinol metabolic process;GO:0006694:steroid biosynthetic process;	GO:0005789:endoplasmic reticulum membrane;GO:0005743:mitochondrial inner membrane;	GO:0070330:aromatase activity;GO:0020037:heme binding;GO:0030544:Hsp70 protein binding;GO:0051879:Hsp90 protein binding;GO:0005506:iron ion binding;	K07408	;ko00140 Steroid hormone biosynthesis;ko00380 Tryptophan metabolism;ko00830 Retinol metabolism;ko00980 Metabolism of xenobiotics by cytochrome P450;ko01100 Metabolic pathways;ko04913 Ovarian steroidogenesis;ko05204 Chemical carcinogenesis;
ENSMUSG00000032528	Vipr1	vasoactive intestinal peptide receptor 1 [Source:MGI Symbol%3BAcc:MGI:109272]	5800	0	0.07	0.035	0	0	0	0	#DIV/0!	#DIV/0!	0.42265	9	121471782	121502020	+	GO:0007188:adenylate cyclase-modulating G-protein coupled receptor signaling pathway;GO:0007166:cell surface receptor signaling pathway;GO:0007187:G-protein coupled receptor signaling pathway, coupled to cyclic nucleotide second messenger;	GO:0016021:integral component of membrane;GO:0005886:plasma membrane;GO:0043235:receptor complex;	GO:0008528:G-protein coupled peptide receptor activity;GO:0017046:peptide hormone binding;GO:0004999:vasoactive intestinal polypeptide receptor activity;	K04589	;ko04080 Neuroactive ligand-receptor interaction;
ENSMUSG00000032680	6820408C15Rik	RIKEN cDNA 6820408C15 gene [Source:MGI Symbol%3BAcc:MGI:3045333]	1787	0	0.09	0.045	0	0	0	0	#DIV/0!	#DIV/0!	0.42265	2	152257507	152286250	+	-	-	-	-	-
ENSMUSG00000032739	Pram1	PML-RAR alpha-regulated adaptor molecule 1 [Source:MGI Symbol%3BAcc:MGI:3576625]	2462	0	0.11	0.055	0	0	0	0	#DIV/0!	#DIV/0!	0.42265	17	33857030	33864680	+	GO:0007229:integrin-mediated signaling pathway;GO:0072659:protein localization to plasma membrane;GO:0043313:regulation of neutrophil degranulation;GO:0050852:T cell receptor signaling pathway;	GO:0005886:plasma membrane;GO:0032991:macromolecular complex;	GO:0008289:lipid binding;GO:0019901:protein kinase binding;	-	-
ENSMUSG00000032818	Loxhd1	lipoxygenase homology domains 1 [Source:MGI Symbol%3BAcc:MGI:1914609]	8899	0	0.09	0.045	0	0	0	0	#DIV/0!	#DIV/0!	0.42265	18	77369654	77530626	+	GO:0007605:sensory perception of sound;	GO:0032420:stereocilium;	-	-	-
ENSMUSG00000032854	Ugt8a	UDP galactosyltransferase 8A [Source:MGI Symbol%3BAcc:MGI:109522]	4536	0	0.05	0.025	0	0	0	0	#DIV/0!	#DIV/0!	0.42265	3	125658920	125732268	-	GO:0007010:cytoskeleton organization;GO:0006682:galactosylceramide biosynthetic process;GO:0009247:glycolipid biosynthetic process;GO:0042552:myelination;GO:0048812:neuron projection morphogenesis;GO:0030913:paranodal junction assembly;GO:0002175:protein localization to paranode region of axon;	GO:0005783:endoplasmic reticulum;GO:0016021:integral component of membrane;GO:0043231:intracellular membrane-bounded organelle;	GO:0003851:2-hydroxyacylsphingosine 1-beta-galactosyltransferase activity;GO:0008120:ceramide glucosyltransferase activity;GO:0047263:N-acylsphingosine galactosyltransferase activity;GO:0008489:UDP-galactose:glucosylceramide beta-1,4-galactosyltransferase activity;	K04628	;ko00565 Ether lipid metabolism;ko00600 Sphingolipid metabolism;ko01100 Metabolic pathways;
ENSMUSG00000033044	Dhrs7c	dehydrogenase/reductase (SDR family) member 7C [Source:MGI Symbol%3BAcc:MGI:1915710]	1877	0	0.41	0.205	0	0	0	0	#DIV/0!	#DIV/0!	0.42265	11	67689013	67706828	+	GO:0010880:regulation of release of sequestered calcium ion into cytosol by sarcoplasmic reticulum;	GO:0005576:extracellular region;GO:0014801:longitudinal sarcoplasmic reticulum;GO:0033017:sarcoplasmic reticulum membrane;	GO:0004745:retinol dehydrogenase activity;	K11167	-
ENSMUSG00000033427	Upb1	ureidopropionase%2C beta [Source:MGI Symbol%3BAcc:MGI:2143535]	6792	0	0.02	0.01	0	0	0	0	#DIV/0!	#DIV/0!	0.42265	10	75236949	75277513	+	GO:0033396:beta-alanine biosynthetic process via 3-ureidopropionate;GO:0019482:beta-alanine metabolic process;GO:0001889:liver development;GO:0051260:protein homooligomerization;GO:0051289:protein homotetramerization;GO:0046135:pyrimidine nucleoside catabolic process;	GO:0005829:cytosol;	GO:0003837:beta-ureidopropionase activity;GO:0016811:hydrolase activity, acting on carbon-nitrogen (but not peptide) bonds, in linear amides;GO:0042803:protein homodimerization activity;GO:0008270:zinc ion binding;	K01431	;ko00240 Pyrimidine metabolism;ko00410 beta-Alanine metabolism;ko00770 Pantothenate and CoA biosynthesis;ko00983 Drug metabolism - other enzymes;ko01100 Metabolic pathways;
ENSMUSG00000033498	Strc	stereocilin [Source:MGI Symbol%3BAcc:MGI:2153816]	6229	0	0.02	0.01	0	0	0.46	0.153333	0.0652174	-3.9386	0.42265	2	121194209	121217649	-	GO:0060088:auditory receptor cell stereocilium organization;GO:0007160:cell-matrix adhesion;GO:0050910:detection of mechanical stimulus involved in sensory perception of sound;GO:0007605:sensory perception of sound;	GO:0009986:cell surface;GO:0060091:kinocilium;GO:0032426:stereocilium bundle tip;	-	-	-
ENSMUSG00000033579	Fa2h	fatty acid 2-hydroxylase [Source:MGI Symbol%3BAcc:MGI:2443327]	3008	0	0.12	0.06	0	0	0	0	#DIV/0!	#DIV/0!	0.42265	8	112071767	112120456	-	GO:0032286:central nervous system myelin maintenance;GO:0046513:ceramide biosynthetic process;GO:0061436:establishment of skin barrier;GO:0006633:fatty acid biosynthetic process;GO:0006631:fatty acid metabolic process;GO:0006682:galactosylceramide biosynthetic process;GO:0006679:glucosylceramide biosynthetic process;GO:0030258:lipid modification;GO:0032287:peripheral nervous system myelin mainten…	GO:0005783:endoplasmic reticulum;GO:0005789:endoplasmic reticulum membrane;GO:0016021:integral component of membrane;GO:0016020:membrane;	GO:0080132:fatty acid alpha-hydroxylase activity;GO:0020037:heme binding;GO:0005506:iron ion binding;	K19703	-
ENSMUSG00000033615	Cplx1	complexin 1 [Source:MGI Symbol%3BAcc:MGI:104727]	2189	0	0.05	0.025	0	0	0	0	#DIV/0!	#DIV/0!	0.42265	5	108666420	108697890	-	GO:0030073:insulin secretion;GO:0046928:regulation of neurotransmitter secretion;GO:0031630:regulation of synaptic vesicle fusion to presynaptic membrane;GO:0016079:synaptic vesicle exocytosis;	GO:0044305:calyx of Held;GO:0005829:cytosol;GO:0030425:dendrite;GO:0043025:neuronal cell body;GO:0043204:perikaryon;GO:0098794:postsynapse;GO:0098793:presynapse;GO:0032991:macromolecular complex;GO:0031201:SNARE complex;GO:0045202:synapse;GO:0070032:synaptobrevin 2-SNAP-25-syntaxin-1a-complexin I complex;GO:0043195:terminal bouton;	GO:0005326:neurotransmitter transporter activity;GO:0000149:SNARE binding;GO:0017075:syntaxin-1 binding;	K15294	;ko04721 Synaptic vesicle cycle;
ENSMUSG00000033633	Clec18a	C-type lectin domain family 18%2C member A [Source:MGI Symbol%3BAcc:MGI:2672935]	3650	0	0.01	0.005	0	0	0	0	#DIV/0!	#DIV/0!	0.42265	8	111785552	111819058	-	-	GO:0005615:extracellular space;	GO:0030247:polysaccharide binding;	-	-
ENSMUSG00000033740	St18	suppression of tumorigenicity 18 [Source:MGI Symbol%3BAcc:MGI:2446700]	6464	0	0.06	0.03	0	0	0	0	#DIV/0!	#DIV/0!	0.42265	1	6557455	6931164	+	GO:0070498:interleukin-1-mediated signaling pathway;GO:0070102:interleukin-6-mediated signaling pathway;GO:0008285:negative regulation of cell proliferation;GO:0000122:negative regulation of transcription from RNA polymerase II promoter;GO:2001269:positive regulation of cysteine-type endopeptidase activity involved in apoptotic signaling pathway;GO:0045944:positive regulation of transcription fro…	GO:0005634:nucleus;GO:0032993:protein-DNA complex;	GO:0003677:DNA binding;GO:0000981:sequence-specific DNA binding RNA polymerase II transcription factor activity;GO:0000978:RNA polymerase II core promoter proximal region sequence-specific DNA binding;GO:0000977:RNA polymerase II regulatory region sequence-specific DNA binding;GO:0008270:zinc ion binding;	-	-
ENSMUSG00000033825	Tpsb2	tryptase beta 2 [Source:MGI Symbol%3BAcc:MGI:96942]	1594	0	0.03	0.015	0	0	0	0	#DIV/0!	#DIV/0!	0.42265	17	25585279	25588072	+	GO:0006954:inflammatory response;GO:0006508:proteolysis;	GO:0005576:extracellular region;GO:0005615:extracellular space;	GO:0008201:heparin binding;GO:0042802:identical protein binding;GO:0008233:peptidase activity;GO:0004252:serine-type endopeptidase activity;	K01340	;ko05164 Influenza A;
ENSMUSG00000033831	Fgb	fibrinogen beta chain [Source:MGI Symbol%3BAcc:MGI:99501]	3810	5.23	0	2.615	0	0	0	0	#DIV/0!	#DIV/0!	0.42265	3	82947448	82957170	-	GO:0002250:adaptive immune response;GO:0072378:blood coagulation, fibrin clot formation;GO:0007155:cell adhesion;GO:0007160:cell-matrix adhesion;GO:0034622:cellular macromolecular complex assembly;GO:0071347:cellular response to interleukin-1;GO:0044320:cellular response to leptin stimulus;GO:0042730:fibrinolysis;GO:0043152:induction of bacterial agglutination;GO:0045087:innate immune response;GO…	GO:0072562:blood microparticle;GO:0005938:cell cortex;GO:0009986:cell surface;GO:0005737:cytoplasm;GO:0005783:endoplasmic reticulum;GO:0009897:external side of plasma membrane;GO:0005615:extracellular space;GO:0005577:fibrinogen complex;GO:0031091:platelet alpha granule;GO:0045202:synapse;	GO:0050839:cell adhesion molecule binding;GO:0051087:chaperone binding;GO:0005102:receptor binding;GO:0005198:structural molecule activity;	K03904	;ko04610 Complement and coagulation cascades;ko04611 Platelet activation;ko04613 Neutrophil extracellular trap formation;ko05171 Coronavirus disease - COVID-19;
ENSMUSG00000033852	Gm28042	predicted gene%2C 28042 [Source:MGI Symbol%3BAcc:MGI:5547778]	5188	0	0.01	0.005	0	0	0	0	#DIV/0!	#DIV/0!	0.42265	2	119857974	119873514	+	GO:0018126:protein hydroxylation;GO:0046475:glycerophospholipid catabolic process;GO:0036151:phosphatidylcholine acyl-chain remodeling;GO:0036152:phosphatidylethanolamine acyl-chain remodeling;	GO:0005737:cytoplasm;GO:0005634:nucleus;GO:0005829:cytosol;GO:0031901:early endosome membrane;GO:0005743:mitochondrial inner membrane;	GO:0016706:oxidoreductase activity, acting on paired donors, with incorporation or reduction of molecular oxygen, 2-oxoglutarate as one donor, and incorporation of one atom each of oxygen into both donors;GO:0004177:aminopeptidase activity;GO:0004175:endopeptidase activity;GO:0046872:metal ion binding;GO:0035064:methylated histone binding;GO:0004497:monooxygenase activity;GO:0005509:calcium ion b…	K19219;K16342	;ko00564 Glycerophospholipid metabolism;ko00565 Ether lipid metabolism;ko00590 Arachidonic acid metabolism;ko00591 Linoleic acid metabolism;ko00592 alpha-Linolenic acid metabolism;ko01100 Metabolic pathways;ko01110 Biosynthesis of secondary metabolites;ko04010 MAPK signaling pathway;ko04014 Ras signaling pathway;ko04072 Phospholipase D signaling pathway;ko04217 Necroptosis;ko04270 Vascular smooth…
ENSMUSG00000033872	Best4-ps	bestrophin 4%2C pseudogene [Source:MGI Symbol%3BAcc:MGI:3663793]	1380	0	0.04	0.02	0	0	0	0	#DIV/0!	#DIV/0!	0.42265	4	117002454	117005834	+	GO:0006821:chloride transport;	GO:0034707:chloride channel complex;GO:0005886:plasma membrane;	GO:0005254:chloride channel activity;	K13881	-
ENSMUSG00000034009	Rxfp1	relaxin/insulin-like family peptide receptor 1 [Source:MGI Symbol%3BAcc:MGI:2682211]	10052	0	0.04	0.02	0	0	0.73	0.243333	0.0821918	-3.60486	0.42265	3	79548918	79645187	-	GO:0007190:activation of adenylate cyclase activity;GO:0007189:adenylate cyclase-activating G-protein coupled receptor signaling pathway;GO:0007188:adenylate cyclase-modulating G-protein coupled receptor signaling pathway;GO:0030154:cell differentiation;GO:0030198:extracellular matrix organization;GO:0009755:hormone-mediated signaling pathway;GO:0060427:lung connective tissue development;GO:00606…	GO:0005887:integral component of plasma membrane;	GO:0008528:G-protein coupled peptide receptor activity;GO:0004930:G-protein coupled receptor activity;GO:0042562:hormone binding;GO:0046872:metal ion binding;	K04306	;ko04080 Neuroactive ligand-receptor interaction;ko04926 Relaxin signaling pathway;
ENSMUSG00000034117	Ptgdr2	prostaglandin D2 receptor 2 [Source:MGI Symbol%3BAcc:MGI:1330275]	2644	0	0.1	0.05	0	0	0	0	#DIV/0!	#DIV/0!	0.42265	19	10914524	10919875	+	GO:0007193:adenylate cyclase-inhibiting G-protein coupled receptor signaling pathway;GO:0019722:calcium-mediated signaling;GO:0006935:chemotaxis;GO:0007186:G-protein coupled receptor signaling pathway;GO:2000255:negative regulation of male germ cell proliferation;GO:0007218:neuropeptide signaling pathway;GO:0045745:positive regulation of G-protein coupled receptor protein signaling pathway;	GO:0005887:integral component of plasma membrane;GO:0043005:neuron projection;	GO:0004930:G-protein coupled receptor activity;GO:0042923:neuropeptide binding;GO:0042277:peptide binding;GO:0004956:prostaglandin D receptor activity;GO:0004958:prostaglandin F receptor activity;GO:0001785:prostaglandin J receptor activity;	K06715	-
ENSMUSG00000034145	Tmem63c	transmembrane protein 63c [Source:MGI Symbol%3BAcc:MGI:2444386]	4089	0	0.01	0.005	0	0	0	0	#DIV/0!	#DIV/0!	0.42265	12	87068114	87136817	+	GO:0006812:cation transport;GO:0003094:glomerular filtration;	GO:0016021:integral component of membrane;GO:0005886:plasma membrane;	GO:0005227:calcium activated cation channel activity;	-	-
ENSMUSG00000034391	Fbxo15	F-box protein 15 [Source:MGI Symbol%3BAcc:MGI:1354755]	3360	0	0.11	0.055	0	0	0	0	#DIV/0!	#DIV/0!	0.42265	18	84952907	84999598	+	GO:0016567:protein ubiquitination;	GO:0019005:SCF ubiquitin ligase complex;	-	K10298	-
ENSMUSG00000034450	Gulo	gulonolactone (L-) oxidase [Source:MGI Symbol%3BAcc:MGI:1353434]	2263	4.57	0	2.285	0	0	0	0	#DIV/0!	#DIV/0!	0.42265	14	66224235	66246656	-	GO:0019853:L-ascorbic acid biosynthetic process;	GO:0005789:endoplasmic reticulum membrane;GO:0016021:integral component of membrane;	GO:0003885:D-arabinono-1,4-lactone oxidase activity;GO:0071949:FAD binding;GO:0050660:flavin adenine dinucleotide binding;GO:0050105:L-gulonolactone oxidase activity;	K00103	;ko00053 Ascorbate and aldarate metabolism;ko01100 Metabolic pathways;ko01240 Biosynthesis of cofactors;
ENSMUSG00000034456	Uroc1	urocanase domain containing 1 [Source:MGI Symbol%3BAcc:MGI:2385332]	3472	0	0.01	0.005	0	0	0	0	#DIV/0!	#DIV/0!	0.42265	6	90310266	90341533	+	GO:0006548:histidine catabolic process;GO:0019556:histidine catabolic process to glutamate and formamide;GO:0019557:histidine catabolic process to glutamate and formate;	GO:0005829:cytosol;	GO:0016153:urocanate hydratase activity;	K01712	;ko00340 Histidine metabolism;ko01100 Metabolic pathways;
ENSMUSG00000034486	Gbx2	gastrulation brain homeobox 2 [Source:MGI Symbol%3BAcc:MGI:95668]	2177	0	0.48	0.24	0	0	0	0	#DIV/0!	#DIV/0!	0.42265	1	89855678	89858901	-	GO:0048483:autonomic nervous system development;GO:0007411:axon guidance;GO:0001569:patterning of blood vessels;GO:0021930:cerebellar granule cell precursor proliferation;GO:0021549:cerebellum development;GO:0021884:forebrain neuron development;GO:0030902:hindbrain development;GO:0042472:inner ear morphogenesis;GO:0030917:midbrain-hindbrain boundary development;GO:0021555:midbrain-hindbrain bound…	GO:0005634:nucleus;	GO:0001228:RNA polymerase II transcription regulatory region sequence-specific DNA binding transcription factor activity involved in positive regulation of transcription;GO:0000981:sequence-specific DNA binding RNA polymerase II transcription factor activity;GO:0000979:RNA polymerase II core promoter sequence-specific DNA binding;GO:0000977:RNA polymerase II regulatory region sequence-specific DN…	K09321	-
ENSMUSG00000034555	Tex16	testis expressed gene 16 [Source:MGI Symbol%3BAcc:MGI:1890545]	4443	0	0.03	0.015	0	0	1.19	0.396667	0.0378151	-4.72489	0.42265	X	110920704	111037023	+	-	-	-	-	-
ENSMUSG00000034570	Inpp5j	inositol polyphosphate 5-phosphatase J [Source:MGI Symbol%3BAcc:MGI:2158663]	5092	0	0.05	0.025	0	0	0.32	0.106667	0.234375	-2.09311	0.42265	11	3444375	3454821	-	GO:0046855:inositol phosphate dephosphorylation;GO:0031115:negative regulation of microtubule polymerization;GO:0010977:negative regulation of neuron projection development;GO:0033137:negative regulation of peptidyl-serine phosphorylation;GO:0046856:phosphatidylinositol dephosphorylation;	GO:0005737:cytoplasm;GO:0043198:dendritic shaft;GO:0019898:extrinsic component of membrane;GO:0030426:growth cone;GO:0005886:plasma membrane;GO:0001726:ruffle;	GO:0052659:inositol-1,3,4,5-tetrakisphosphate 5-phosphatase activity;GO:0052658:inositol-1,4,5-trisphosphate 5-phosphatase activity;GO:0004445:inositol-polyphosphate 5-phosphatase activity;GO:0034485:phosphatidylinositol-3,4,5-trisphosphate 5-phosphatase activity;GO:0004439:phosphatidylinositol-4,5-bisphosphate 5-phosphatase activity;GO:0017124:SH3 domain binding;	K01106	;ko00562 Inositol phosphate metabolism;ko01100 Metabolic pathways;ko04070 Phosphatidylinositol signaling system;ko04910 Insulin signaling pathway;
ENSMUSG00000034730	Adgrb1	adhesion G protein-coupled receptor B1 [Source:MGI Symbol%3BAcc:MGI:1933736]	7222	0	0.01	0.005	0	0	0	0	#DIV/0!	#DIV/0!	0.42265	15	74388044	74461314	+	GO:0007189:adenylate cyclase-activating G-protein coupled receptor signaling pathway;GO:0043277:apoptotic cell clearance;GO:0007166:cell surface receptor signaling pathway;GO:0050829:defense response to Gram-negative bacterium;GO:0043652:engulfment of apoptotic cell;GO:0045087:innate immune response;GO:0007517:muscle organ development;GO:0016525:negative regulation of angiogenesis;GO:0010596:nega…	GO:0030425:dendrite;GO:0043197:dendritic spine;GO:0005615:extracellular space;GO:0005925:focal adhesion;GO:0005887:integral component of plasma membrane;GO:0048471:perinuclear region of cytoplasm;GO:0001891:phagocytic cup;GO:0005886:plasma membrane;GO:0014069:postsynaptic density;	GO:0004930:G-protein coupled receptor activity;GO:0001530:lipopolysaccharide binding;GO:0030165:PDZ domain binding;GO:0001786:phosphatidylserine binding;GO:0004888:transmembrane signaling receptor activity;	K04596	;ko04115 p53 signaling pathway;
ENSMUSG00000034764	1700006J14Rik	RIKEN cDNA 1700006J14 gene [Source:MGI Symbol%3BAcc:MGI:2447818]	2885	0	0.34	0.17	0	0	0	0	#DIV/0!	#DIV/0!	0.42265	10	120200062	120220241	+	-	-	-	-	-
ENSMUSG00000034872	Gipc3	GIPC PDZ domain containing family%2C member 3 [Source:MGI Symbol%3BAcc:MGI:2387006]	3521	0	0.06	0.03	0	0	0	0	#DIV/0!	#DIV/0!	0.42265	10	81171099	81179100	-	-	-	-	-	-
ENSMUSG00000034883	Lrr1	leucine rich repeat protein 1 [Source:MGI Symbol%3BAcc:MGI:1916956]	1500	0	5.29	2.645	0	0	0	0	#DIV/0!	#DIV/0!	0.42265	12	69215588	69225783	+	GO:0016567:protein ubiquitination;	GO:0005829:cytosol;	-	K10348	-
ENSMUSG00000034913	Cby2	chibby family member 2 [Source:MGI Symbol%3BAcc:MGI:1915176]	1976	0.13	0	0.065	0	0	0	0	#DIV/0!	#DIV/0!	0.42265	14	75820317	75830556	-	-	GO:0031410:cytoplasmic vesicle;	GO:0042802:identical protein binding;	-	-
ENSMUSG00000035033	Tbr1	T-box brain transcription factor 1 [Source:MGI Symbol%3BAcc:MGI:107404]	5486	0	0.01	0.005	0	0	1.3	0.433333	0.0115385	-6.43741	0.42265	2	61633274	61644458	+	GO:0021764:amygdala development;GO:0001708:cell fate specification;GO:0021987:cerebral cortex development;GO:0021902:commitment of neuronal cell to specific neuron type in forebrain;GO:0001661:conditioned taste aversion;GO:0001947:heart looping;GO:0030902:hindbrain development;GO:0045892:negative regulation of transcription, DNA-templated;GO:0030182:neuron differentiation;GO:0045944:positive regu…	GO:0005634:nucleus;	GO:0003677:DNA binding;GO:0001228:RNA polymerase II transcription regulatory region sequence-specific DNA binding transcription factor activity involved in positive regulation of transcription;GO:0003700:sequence-specific DNA binding transcription factor activity;GO:0000981:sequence-specific DNA binding RNA polymerase II transcription factor activity;GO:0019901:protein kinase binding;GO:0000978:R…	K10174	-
ENSMUSG00000035179	Ppp1r32	protein phosphatase 1%2C regulatory subunit 32 [Source:MGI Symbol%3BAcc:MGI:1915002]	1652	0	0.25	0.125	0	0	0	0	#DIV/0!	#DIV/0!	0.42265	19	10451599	10460292	-	-	GO:0036064:ciliary basal body;	GO:0019902:phosphatase binding;	K17571	-
ENSMUSG00000035200	Chrnb4	cholinergic receptor%2C nicotinic%2C beta polypeptide 4 [Source:MGI Symbol%3BAcc:MGI:87892]	3723	0	0.07	0.035	0	0	0	0	#DIV/0!	#DIV/0!	0.42265	9	54935438	54956063	-	GO:0001508:action potential;GO:0035095:behavioral response to nicotine;GO:0007268:synaptic transmission;GO:0034220:ion transmembrane transport;GO:0007626:locomotory behavior;GO:0050877:neurological system process;GO:0051971:positive regulation of transmission of nerve impulse;GO:0042391:regulation of membrane potential;GO:0006940:regulation of smooth muscle contraction;GO:0035094:response to nico…	GO:0005892:acetylcholine-gated channel complex;GO:0005887:integral component of plasma membrane;GO:0016020:membrane;GO:0043005:neuron projection;GO:0005886:plasma membrane;GO:0045211:postsynaptic membrane;GO:0032991:macromolecular complex;GO:0045202:synapse;	GO:0042166:acetylcholine binding;GO:0015464:acetylcholine receptor activity;GO:0022848:acetylcholine-gated cation channel activity;GO:0030594:neurotransmitter receptor activity;GO:0044877:macromolecular complex binding;	K04815	;ko04080 Neuroactive ligand-receptor interaction;ko04725 Cholinergic synapse;
ENSMUSG00000035383	Pmch	pro-melanin-concentrating hormone [Source:MGI Symbol%3BAcc:MGI:97629]	749	0	0.42	0.21	0	0	0	0	#DIV/0!	#DIV/0!	0.42265	10	87926934	87928237	+	GO:0007268:synaptic transmission;GO:0042756:drinking behavior;GO:0007631:feeding behavior;GO:0042593:glucose homeostasis;GO:0045776:negative regulation of blood pressure;GO:0032227:negative regulation of synaptic transmission, dopaminergic;GO:0007218:neuropeptide signaling pathway;GO:0046005:positive regulation of circadian sleep/wake cycle, REM sleep;GO:0007204:positive regulation of cytosolic c…	GO:0005615:extracellular space;GO:0005634:nucleus;GO:0045202:synapse;	GO:0030354:melanin-concentrating hormone activity;GO:0005102:receptor binding;GO:0031777:type 1 melanin-concentrating hormone receptor binding;	K05229	;ko04080 Neuroactive ligand-receptor interaction;
ENSMUSG00000035431	Sstr1	somatostatin receptor 1 [Source:MGI Symbol%3BAcc:MGI:98327]	2046	0	0.03	0.015	0	0	0	0	#DIV/0!	#DIV/0!	0.42265	12	58258558	58261230	+	GO:0071392:cellular response to estradiol stimulus;GO:0021549:cerebellum development;GO:0030900:forebrain development;GO:0007186:G-protein coupled receptor signaling pathway;GO:0007215:glutamate receptor signaling pathway;GO:0007218:neuropeptide signaling pathway;GO:0042594:response to starvation;GO:0007283:spermatogenesis;	GO:0005737:cytoplasm;GO:0005887:integral component of plasma membrane;GO:0016020:membrane;GO:0043005:neuron projection;GO:0005886:plasma membrane;	GO:0004930:G-protein coupled receptor activity;GO:0042923:neuropeptide binding;GO:0042277:peptide binding;GO:0004994:somatostatin receptor activity;	K04217	;ko04024 cAMP signaling pathway;ko04080 Neuroactive ligand-receptor interaction;ko04935 Growth hormone synthesis, secretion and action;
ENSMUSG00000035539	Ccdc180	coiled-coil domain containing 180 [Source:MGI Symbol%3BAcc:MGI:2685871]	5292	1.05	0	0.525	0	0	0	0	#DIV/0!	#DIV/0!	0.42265	4	45890303	45950774	+	-	GO:0070062:extracellular exosome;	-	-	-
ENSMUSG00000035540	Gc	vitamin D binding protein [Source:MGI Symbol%3BAcc:MGI:95669]	1845	4.92	0	2.46	0	0	0	0	#DIV/0!	#DIV/0!	0.42265	5	89565381	89605757	-	GO:0042359:vitamin D metabolic process;	GO:0030424:axon;GO:0005737:cytoplasm;GO:0005829:cytosol;GO:0005615:extracellular space;GO:0048471:perinuclear region of cytoplasm;	GO:0003779:actin binding;GO:1902118:calcidiol binding;GO:0005499:vitamin D binding;GO:0090482:vitamin transmembrane transporter activity;	K12258	-
ENSMUSG00000035594	Chrna5	cholinergic receptor%2C nicotinic%2C alpha polypeptide 5 [Source:MGI Symbol%3BAcc:MGI:87889]	3126	0	0.02	0.01	0	0	0	0	#DIV/0!	#DIV/0!	0.42265	9	54888164	54915063	+	GO:0035095:behavioral response to nicotine;GO:0007268:synaptic transmission;GO:0034220:ion transmembrane transport;GO:0050877:neurological system process;GO:0042391:regulation of membrane potential;GO:2000300:regulation of synaptic vesicle exocytosis;GO:0035094:response to nicotine;GO:0007165:signal transduction;GO:0007271:synaptic transmission, cholinergic;	GO:0005892:acetylcholine-gated channel complex;GO:0030425:dendrite;GO:0005887:integral component of plasma membrane;GO:0043005:neuron projection;GO:0043025:neuronal cell body;GO:0005886:plasma membrane;GO:0045211:postsynaptic membrane;GO:0045202:synapse;	GO:0042166:acetylcholine binding;GO:0015464:acetylcholine receptor activity;GO:0022848:acetylcholine-gated cation channel activity;GO:0030594:neurotransmitter receptor activity;GO:0044877:macromolecular complex binding;	K04807	;ko04080 Neuroactive ligand-receptor interaction;
ENSMUSG00000035615	Frmpd1	FERM and PDZ domain containing 1 [Source:MGI Symbol%3BAcc:MGI:2446274]	5324	0	4.15	2.075	0	0	0.04	0.0133333	155.625	7.28193	0.42265	4	45184875	45285936	+	GO:0090150:establishment of protein localization to membrane;GO:0008277:regulation of G-protein coupled receptor protein signaling pathway;GO:0007165:signal transduction;	GO:0005938:cell cortex;GO:0005856:cytoskeleton;GO:0005829:cytosol;GO:0005886:plasma membrane;GO:0032991:macromolecular complex;	-	-	-
ENSMUSG00000035836	Ugt2b1	UDP glucuronosyltransferase 2 family%2C polypeptide B1 [Source:MGI Symbol%3BAcc:MGI:1919023]	2573	0.29	0	0.145	0	0	0	0	#DIV/0!	#DIV/0!	0.42265	5	87064497	87074389	-	GO:0070980:biphenyl catabolic process;GO:0052695:cellular glucuronidation;GO:0071361:cellular response to ethanol;GO:0071385:cellular response to glucocorticoid stimulus;GO:0071378:cellular response to growth hormone stimulus;GO:0071394:cellular response to testosterone stimulus;GO:0017144:drug metabolic process;GO:0008210:estrogen metabolic process;GO:0032496:response to lipopolysaccharide;	GO:0005789:endoplasmic reticulum membrane;GO:0016021:integral component of membrane;GO:0043231:intracellular membrane-bounded organelle;	GO:0015020:glucuronosyltransferase activity;	K00699	;ko00040 Pentose and glucuronate interconversions;ko00053 Ascorbate and aldarate metabolism;ko00140 Steroid hormone biosynthesis;ko00830 Retinol metabolism;ko00860 Porphyrin and chlorophyll metabolism;ko00980 Metabolism of xenobiotics by cytochrome P450;ko00982 Drug metabolism - cytochrome P450;ko00983 Drug metabolism - other enzymes;ko01100 Metabolic pathways;ko01110 Biosynthesis of secondary me…
ENSMUSG00000035896	Rnase1	ribonuclease%2C RNase A family%2C 1 (pancreatic) [Source:MGI Symbol%3BAcc:MGI:97919]	992	0	0.05	0.025	0	0	0	0	#DIV/0!	#DIV/0!	0.42265	14	51382455	51384242	-	GO:0009617:response to bacterium;GO:0090501:RNA phosphodiester bond hydrolysis;	GO:0005576:extracellular region;	GO:0016829:lyase activity;GO:0003676:nucleic acid binding;GO:0004522:ribonuclease A activity;GO:0004540:ribonuclease activity;	K01168	-
ENSMUSG00000036123	Slc9a3	solute carrier family 9 (sodium/hydrogen exchanger)%2C member 3 [Source:MGI Symbol%3BAcc:MGI:105064]	5504	0	0.05	0.025	0	0	0	0	#DIV/0!	#DIV/0!	0.42265	13	74269576	74317561	+	GO:0071805:potassium ion transmembrane transport;GO:0006898:receptor-mediated endocytosis;GO:0051453:regulation of intracellular pH;GO:0006885:regulation of pH;GO:0002028:regulation of sodium ion transport;GO:0098719:sodium ion import across plasma membrane;GO:0006814:sodium ion transport;	GO:0016324:apical plasma membrane;GO:0005903:brush border;GO:0031526:brush border membrane;GO:0070062:extracellular exosome;GO:0016021:integral component of membrane;GO:0005886:plasma membrane;GO:0031982:vesicle;	GO:0030165:PDZ domain binding;GO:0015386:potassium:proton antiporter activity;GO:0015385:sodium:proton antiporter activity;	K12040	;ko04964 Proximal tubule bicarbonate reclamation;ko04974 Protein digestion and absorption;ko04976 Bile secretion;ko04978 Mineral absorption;
ENSMUSG00000036211	H1f6	H1.6 linker histone%2C cluster member [Source:MGI Symbol%3BAcc:MGI:1888530]	912	0	0.17	0.085	0	0	0	0	#DIV/0!	#DIV/0!	0.42265	13	23879797	23880708	+	GO:0007339:binding of sperm to zona pellucida;GO:0030154:cell differentiation;GO:0030261:chromosome condensation;GO:0030317:sperm motility;GO:0031936:negative regulation of chromatin silencing;GO:0045910:negative regulation of DNA recombination;GO:0006334:nucleosome assembly;GO:0016584:nucleosome positioning;GO:0007283:spermatogenesis;	GO:0000794:condensed nuclear chromosome;GO:0000786:nucleosome;GO:0005634:nucleus;	GO:0003677:DNA binding;GO:0003690:double-stranded DNA binding;GO:0031492:nucleosomal DNA binding;	K11275	-
ENSMUSG00000036251	Trpm8	transient receptor potential cation channel%2C subfamily M%2C member 8 [Source:MGI Symbol%3BAcc:MGI:2181435]	4732	0	0.01	0.005	0	0	0.04	0.0133333	0.375	-1.41504	0.42265	1	88205383	88317015	+	GO:0070588:calcium ion transmembrane transport;GO:0006816:calcium ion transport;GO:0098655:cation transmembrane transport;GO:0006874:cellular calcium ion homeostasis;GO:0016048:detection of temperature stimulus;GO:0009409:response to cold;GO:0009266:response to temperature stimulus;GO:0050955:thermoception;	GO:0009897:external side of plasma membrane;GO:0016021:integral component of membrane;GO:0005887:integral component of plasma membrane;GO:0016020:membrane;GO:0045121:membrane raft;GO:0005886:plasma membrane;	GO:0005262:calcium channel activity;GO:0005261:cation channel activity;GO:0042802:identical protein binding;GO:0005216:ion channel activity;	K04983	;ko04750 Inflammatory mediator regulation of TRP channels;
ENSMUSG00000036480	Prss56	protease%2C serine 56 [Source:MGI Symbol%3BAcc:MGI:1916703]	2180	0	0.26	0.13	0	0	0	0	#DIV/0!	#DIV/0!	0.42265	1	87111035	87116127	+	GO:0007596:blood coagulation;GO:0043010:camera-type eye development;GO:0002690:positive regulation of leukocyte chemotaxis;GO:0006508:proteolysis;	GO:0005783:endoplasmic reticulum;GO:0005789:endoplasmic reticulum membrane;GO:0005615:extracellular space;	GO:0004252:serine-type endopeptidase activity;	-	-
ENSMUSG00000036526	Card11	caspase recruitment domain family%2C member 11 [Source:MGI Symbol%3BAcc:MGI:1916978]	4866	0	0.35	0.175	0	0	0	0	#DIV/0!	#DIV/0!	0.42265	5	140858745	140986337	-	GO:0030183:B cell differentiation;GO:0042100:B cell proliferation;GO:0048872:homeostasis of number of cells;GO:0007249:I-kappaB kinase/NF-kappaB signaling;GO:0046649:lymphocyte activation;GO:0030890:positive regulation of B cell proliferation;GO:0043123:positive regulation of I-kappaB kinase/NF-kappaB signaling;GO:0032743:positive regulation of interleukin-2 production;GO:0051092:positive regulat…	GO:0032449:CBM complex;GO:0005737:cytoplasm;GO:0001772:immunological synapse;GO:0045121:membrane raft;GO:0005886:plasma membrane;	GO:0050700:CARD domain binding;GO:0043621:protein self-association;	K07367	;ko04064 NF-kappa B signaling pathway;ko04660 T cell receptor signaling pathway;ko04662 B cell receptor signaling pathway;
ENSMUSG00000036586	Grifin	galectin-related inter-fiber protein [Source:MGI Symbol%3BAcc:MGI:1925248]	613	0	0.59	0.295	0	0	0	0	#DIV/0!	#DIV/0!	0.42265	5	140548874	140550826	-	-	GO:0005737:cytoplasm;	GO:0030246:carbohydrate binding;	-	-
ENSMUSG00000036602	Alx1	ALX homeobox 1 [Source:MGI Symbol%3BAcc:MGI:104621]	5756	0	0.04	0.02	0	0	0.04	0.0133333	1.5	0.584963	0.42265	10	102834568	102866076	-	GO:0009952:anterior/posterior pattern specification;GO:0030326:embryonic limb morphogenesis;GO:0048704:embryonic skeletal system morphogenesis;GO:0014031:mesenchymal cell development;GO:0000122:negative regulation of transcription from RNA polymerase II promoter;GO:0045892:negative regulation of transcription, DNA-templated;GO:0001755:neural crest cell migration;GO:0001843:neural tube closure;GO:…	GO:0005794:Golgi apparatus;GO:0016604:nuclear body;GO:0005654:nucleoplasm;GO:0005634:nucleus;GO:0005667:transcription factor complex;	GO:0001228:RNA polymerase II transcription regulatory region sequence-specific DNA binding transcription factor activity involved in positive regulation of transcription;GO:0003700:sequence-specific DNA binding transcription factor activity;GO:0000981:sequence-specific DNA binding RNA polymerase II transcription factor activity;GO:0042803:protein homodimerization activity;GO:0000977:RNA polymeras…	K09334	-
ENSMUSG00000036790	Slitrk2	SLIT and NTRK-like family%2C member 2 [Source:MGI Symbol%3BAcc:MGI:2679449]	8080	0	0.09	0.045	0	0	0	0	#DIV/0!	#DIV/0!	0.42265	X	65692924	65704999	+	GO:0007409:axonogenesis;GO:0051965:positive regulation of synapse assembly;GO:0050807:regulation of synapse organization;	GO:0016021:integral component of membrane;	-	-	-
ENSMUSG00000036855	Gjd4	gap junction protein%2C delta 4 [Source:MGI Symbol%3BAcc:MGI:2444990]	2661	0	0.27	0.135	0	0	0	0	#DIV/0!	#DIV/0!	0.42265	18	9278607	9282809	-	GO:0007267:cell-cell signaling;GO:0014717:regulation of satellite cell activation involved in skeletal muscle regeneration;	GO:0005922:connexon complex;GO:0016021:integral component of membrane;GO:0005886:plasma membrane;	GO:0005243:gap junction channel activity;	K07630	-
ENSMUSG00000036912	Piwil4	piwi-like RNA-mediated gene silencing 4 [Source:MGI Symbol%3BAcc:MGI:3041167]	5392	0	0.41	0.205	0	0	1.24	0.413333	0.495968	-1.01168	0.42265	9	14607526	14652036	-	GO:0030154:cell differentiation;GO:0043046:DNA methylation involved in gamete generation;GO:0010669:epithelial structure maintenance;GO:0031047:gene silencing by RNA;GO:0051321:meiotic cell cycle;GO:0010529:negative regulation of transposition;GO:0034587:piRNA metabolic process;GO:0061178:regulation of insulin secretion involved in cellular response to glucose stimulus;GO:0006417:regulation of tr…	GO:0005737:cytoplasm;GO:0005829:cytosol;GO:0005654:nucleoplasm;GO:0005634:nucleus;GO:0043186:P granule;GO:0071547:piP-body;	GO:0034584:piRNA binding;	K02156	;ko04320 Dorso-ventral axis formation;
ENSMUSG00000036924	Cst13	cystatin 13 [Source:MGI Symbol%3BAcc:MGI:1916544]	783	8.38	0	4.19	0	0	0	0	#DIV/0!	#DIV/0!	0.42265	2	148662001	148672330	+	-	GO:0005737:cytoplasm;GO:0005576:extracellular region;	GO:0004869:cysteine-type endopeptidase inhibitor activity;	-	-
ENSMUSG00000036972	Zic4	zinc finger protein of the cerebellum 4 [Source:MGI Symbol%3BAcc:MGI:107201]	10335	0	0.05	0.025	0	0	0	0	#DIV/0!	#DIV/0!	0.42265	9	91244466	91271401	+	GO:0007417:central nervous system development;GO:0006357:regulation of transcription from RNA polymerase II promoter;	GO:0005634:nucleus;	GO:0003677:DNA binding;GO:0000981:sequence-specific DNA binding RNA polymerase II transcription factor activity;GO:0046872:metal ion binding;GO:0000978:RNA polymerase II core promoter proximal region sequence-specific DNA binding;GO:0000977:RNA polymerase II regulatory region sequence-specific DNA binding;	K09225	-
ENSMUSG00000037014	Sstr4	somatostatin receptor 4 [Source:MGI Symbol%3BAcc:MGI:105372]	1424	0	0.07	0.035	0	0	0	0	#DIV/0!	#DIV/0!	0.42265	2	148237264	148238687	+	GO:0016477:cell migration;GO:0071385:cellular response to glucocorticoid stimulus;GO:0007218:neuropeptide signaling pathway;GO:0090238:positive regulation of arachidonic acid secretion;GO:0070374:positive regulation of ERK1 and ERK2 cascade;	GO:0005737:cytoplasm;GO:0005887:integral component of plasma membrane;GO:0043005:neuron projection;GO:0005886:plasma membrane;	GO:0004930:G-protein coupled receptor activity;GO:0042923:neuropeptide binding;GO:0042277:peptide binding;GO:0004994:somatostatin receptor activity;	K04220	;ko04080 Neuroactive ligand-receptor interaction;
ENSMUSG00000037016	Frem2	Fras1 related extracellular matrix protein 2 [Source:MGI Symbol%3BAcc:MGI:2444465]	13255	0	0.09	0.045	0	0	0.02	0.00666667	6.75	2.75489	0.42265	3	53421359	53564776	-	GO:0007155:cell adhesion;GO:0007154:cell communication;GO:0042733:embryonic digit morphogenesis;GO:0001654:eye development;GO:0007507:heart development;GO:0048839:inner ear development;GO:0001822:kidney development;GO:0002009:morphogenesis of an epithelium;	GO:0005604:basement membrane;GO:0016021:integral component of membrane;GO:0005886:plasma membrane;	GO:0046872:metal ion binding;	-	-
ENSMUSG00000037145	Lypd8l	LY6/PLAUR domain containing 8 like [Source:MGI Symbol%3BAcc:MGI:1925604]	1399	0	0.11	0.055	0	0	2.47	0.823333	0.0668016	-3.90397	0.42265	11	58499030	58506901	-	-	-	-	-	-
ENSMUSG00000037451	Slc22a20	solute carrier family 22 (organic anion transporter)%2C member 20 [Source:MGI Symbol%3BAcc:MGI:2685809]	1897	0	0.03	0.015	0	0	0	0	#DIV/0!	#DIV/0!	0.42265	19	6020262	6036171	-	GO:0015711:organic anion transport;	GO:0016021:integral component of membrane;	GO:0008514:organic anion transmembrane transporter activity;	K08216	-
ENSMUSG00000037542	Aldh8a1	aldehyde dehydrogenase 8 family%2C member A1 [Source:MGI Symbol%3BAcc:MGI:2653900]	4389	0.11	0	0.055	0	0	0	0	#DIV/0!	#DIV/0!	0.42265	10	21253190	21272484	+	GO:0042904:9-cis-retinoic acid biosynthetic process;GO:0097053:L-kynurenine catabolic process;GO:0042574:retinal metabolic process;GO:0042573:retinoic acid metabolic process;	GO:0005737:cytoplasm;	GO:0047102:aminomuconate-semialdehyde dehydrogenase activity;GO:0001758:retinal dehydrogenase activity;	-	-
ENSMUSG00000037593	Rskr	ribosomal protein S6 kinase related [Source:MGI Symbol%3BAcc:MGI:2652869]	4299	0	0.13	0.065	0	0	0.14	0.0466667	1.39286	0.478047	0.42265	11	78181667	78187631	+	GO:0006468:protein phosphorylation;	-	GO:0005524:ATP binding;GO:0004672:protein kinase activity;	K17529	-
ENSMUSG00000037798	Mat1a	methionine adenosyltransferase I%2C alpha [Source:MGI Symbol%3BAcc:MGI:88017]	3468	0.8	0	0.4	0	0	0	0	#DIV/0!	#DIV/0!	0.42265	14	40826992	40846369	+	GO:0009087:methionine catabolic process;GO:0006730:one-carbon metabolic process;GO:0051289:protein homotetramerization;GO:0065003:macromolecular complex assembly;GO:0006556:S-adenosylmethionine biosynthetic process;	GO:0005829:cytosol;GO:0016363:nuclear matrix;	GO:0043531:ADP binding;GO:0016597:amino acid binding;GO:0005524:ATP binding;GO:0042802:identical protein binding;GO:0000287:magnesium ion binding;GO:0004478:methionine adenosyltransferase activity;	K00789	;ko00270 Cysteine and methionine metabolism;ko01100 Metabolic pathways;ko01110 Biosynthesis of secondary metabolites;ko01230 Biosynthesis of amino acids;ko01240 Biosynthesis of cofactors;
ENSMUSG00000037849	Ifi206	interferon activated gene 206 [Source:MGI Symbol%3BAcc:MGI:3646410]	3054	0	0.1	0.05	0	0	0	0	#DIV/0!	#DIV/0!	0.42265	1	173296051	173318607	-	GO:0002218:activation of innate immune response;GO:0035458:cellular response to interferon-beta;GO:0035457:cellular response to interferon-alpha;GO:0048839:inner ear development;GO:0042771:intrinsic apoptotic signaling pathway in response to DNA damage by p53 class mediator;GO:0032731:positive regulation of interleukin-1 beta production;GO:0045669:positive regulation of osteoblast differentiation…	GO:0005829:cytosol;GO:0005730:nucleolus;GO:0005654:nucleoplasm;GO:0005634:nucleus;GO:0042405:nuclear inclusion body;GO:0016607:nuclear speck;	GO:0001227:RNA polymerase II transcription regulatory region sequence-specific DNA binding transcription factor activity involved in negative regulation of transcription;GO:0003690:double-stranded DNA binding;GO:0042802:identical protein binding;GO:0000978:RNA polymerase II core promoter proximal region sequence-specific DNA binding;GO:0003712:transcription cofactor activity;	-	-
ENSMUSG00000037924	Olfr16	olfactory receptor 16 [Source:MGI Symbol%3BAcc:MGI:106648]	2690	0	0.06	0.03	0	0	0	0	#DIV/0!	#DIV/0!	0.42265	1	172777976	172785924	+	GO:0007268:synaptic transmission;GO:0007187:G-protein coupled receptor signaling pathway, coupled to cyclic nucleotide second messenger;	GO:0030425:dendrite;GO:0005887:integral component of plasma membrane;GO:0005886:plasma membrane;GO:0045202:synapse;	GO:0004993:serotonin receptor activity;GO:0030594:neurotransmitter receptor activity;GO:0004984:olfactory receptor activity;	K04257	;ko04740 Olfactory transduction;
ENSMUSG00000037942	Crp	C-reactive protein%2C pentraxin-related [Source:MGI Symbol%3BAcc:MGI:88512]	3444	0.44	0	0.22	0	0	0	0	#DIV/0!	#DIV/0!	0.42265	1	172525622	172660598	+	GO:0006953:acute-phase response;GO:0071277:cellular response to calcium ion;GO:0006958:complement activation, classical pathway;GO:0045087:innate immune response;GO:0044793:negative regulation by host of viral process;GO:0010888:negative regulation of lipid storage;GO:0010745:negative regulation of macrophage derived foam cell differentiation;GO:0032945:negative regulation of mononuclear cell pro…	GO:0005615:extracellular space;GO:0030175:filopodium;GO:0030426:growth cone;	GO:0005509:calcium ion binding;GO:0015485:cholesterol binding;GO:0001849:complement component C1q binding;GO:0042802:identical protein binding;GO:0030169:low-density lipoprotein particle binding;GO:0050750:low-density lipoprotein particle receptor binding;	K16143	-
ENSMUSG00000038015	Prm2	protamine 2 [Source:MGI Symbol%3BAcc:MGI:97766]	894	17.22	0	8.61	0	0	0	0	#DIV/0!	#DIV/0!	0.42265	16	10609244	10613998	-	GO:0030261:chromosome condensation;GO:0006997:nucleus organization;GO:0007286:spermatid development;GO:0007283:spermatogenesis;	GO:0000786:nucleosome;GO:0005634:nucleus;	GO:0046870:cadmium ion binding;GO:0003677:DNA binding;GO:0008270:zinc ion binding;	-	-
ENSMUSG00000038045	Sult6b1	sulfotransferase family%2C cytosolic%2C 6B%2C member 1 [Source:MGI Symbol%3BAcc:MGI:1920921]	2125	0	0.05	0.025	0	0	0.19	0.0633333	0.394737	-1.34104	0.42265	17	79191367	79214421	-	GO:0051923:sulfation;	GO:0005737:cytoplasm;	GO:0008146:sulfotransferase activity;	-	-
ENSMUSG00000038179	Slamf7	SLAM family member 7 [Source:MGI Symbol%3BAcc:MGI:1922595]	4577	0	0.03	0.015	0	0	1.24	0.413333	0.0362903	-4.78427	0.42265	1	171459971	171480603	-	GO:0002250:adaptive immune response;GO:0045087:innate immune response;GO:0032814:regulation of natural killer cell activation;	GO:0009897:external side of plasma membrane;GO:0016021:integral component of membrane;GO:0005886:plasma membrane;	GO:0042802:identical protein binding;	K06733	-
ENSMUSG00000038192	Cer1	cerberus 1%2C DAN family BMP antagonist [Source:MGI Symbol%3BAcc:MGI:1201414]	1739	0	0.18	0.09	0	0	0	0	#DIV/0!	#DIV/0!	0.42265	4	82799988	82803385	-	GO:0009948:anterior/posterior axis specification;GO:0009952:anterior/posterior pattern specification;GO:0030282:bone mineralization;GO:0042074:cell migration involved in gastrulation;GO:0071773:cellular response to BMP stimulus;GO:0071276:cellular response to cadmium ion;GO:0048263:determination of dorsal identity;GO:0061371:determination of heart left/right asymmetry;GO:0007369:gastrulation;GO:0…	GO:0005576:extracellular region;GO:0005615:extracellular space;	GO:0036122:BMP binding;GO:0005125:cytokine activity;GO:0016015:morphogen activity;GO:0042803:protein homodimerization activity;	K01645	;ko04310 Wnt signaling pathway;
ENSMUSG00000038199	Iqca1l	IQ motif containing with AAA domain 1 like [Source:MGI Symbol%3BAcc:MGI:3045319]	3374	0.07	0	0.035	0	0	0	0	#DIV/0!	#DIV/0!	0.42265	5	24748430	24761807	-	-	-	GO:0005524:ATP binding;	-	-
ENSMUSG00000038246	Fam50b	family with sequence similarity 50%2C member B [Source:MGI Symbol%3BAcc:MGI:1351640]	1405	3.23	0	1.615	0	0	0	0	#DIV/0!	#DIV/0!	0.42265	13	34918833	34931606	+	GO:0006325:chromatin organization;	GO:0045171:intercellular bridge;GO:0030496:midbody;GO:0005654:nucleoplasm;GO:0005634:nucleus;	-	K13119	-
ENSMUSG00000038257	Glra3	glycine receptor%2C alpha 3 subunit [Source:MGI Symbol%3BAcc:MGI:95749]	9208	0	0.01	0.005	0	0	0.07	0.0233333	0.214286	-2.22239	0.42265	8	56393495	56583105	+	GO:0071230:cellular response to amino acid stimulus;GO:0071361:cellular response to ethanol;GO:0071294:cellular response to zinc ion;GO:0007268:synaptic transmission;GO:1902476:chloride transmembrane transport;GO:0034220:ion transmembrane transport;GO:0050877:neurological system process;GO:0007218:neuropeptide signaling pathway;GO:0051260:protein homooligomerization;GO:0042391:regulation of membr…	GO:0030425:dendrite;GO:0016935:glycine-gated chloride channel complex;GO:0005887:integral component of plasma membrane;GO:0043005:neuron projection;GO:0043204:perikaryon;GO:0045202:synapse;	GO:0016934:extracellular-glycine-gated chloride channel activity;GO:0016594:glycine binding;GO:0022852:glycine-gated chloride ion channel activity;GO:0046872:metal ion binding;GO:0030594:neurotransmitter receptor activity;GO:0004888:transmembrane signaling receptor activity;	K05195	;ko04080 Neuroactive ligand-receptor interaction;
ENSMUSG00000038304	Cd160	CD160 antigen [Source:MGI Symbol%3BAcc:MGI:1860383]	2642	0	0.06	0.03	0	0	0	0	#DIV/0!	#DIV/0!	0.42265	3	96706079	96736667	-	GO:0002250:adaptive immune response;GO:0050829:defense response to Gram-negative bacterium;GO:0045087:innate immune response;GO:0002385:mucosal immune response;GO:0016525:negative regulation of angiogenesis;GO:1900280:negative regulation of CD4-positive, alpha-beta T cell costimulation;GO:0050860:negative regulation of T cell receptor signaling pathway;GO:0014065:phosphatidylinositol 3-kinase sig…	GO:0046658:anchored component of plasma membrane;GO:0005576:extracellular region;GO:0005886:plasma membrane;	GO:0032397:activating MHC class I receptor activity;GO:0019900:kinase binding;GO:0023024:MHC class I protein complex binding;GO:0032393:MHC class I receptor activity;GO:0032394:MHC class Ib receptor activity;GO:0005102:receptor binding;	K06542	-
ENSMUSG00000038491	Cdk19os	cyclin-dependent kinase 19%2C opposite strand [Source:MGI Symbol%3BAcc:MGI:1914837]	1124	0	0.09	0.045	0	0	0.18	0.06	0.75	-0.415037	0.42265	10	40224504	40226099	-	-	-	-	-	-
ENSMUSG00000038580	Sct	secretin [Source:MGI Symbol%3BAcc:MGI:99466]	645	0	0.72	0.36	0	0	0	0	#DIV/0!	#DIV/0!	0.42265	7	140858243	140859046	-	GO:0007420:brain development;GO:0009992:cellular water homeostasis;GO:0021542:dentate gyrus development;GO:0002024:diet induced thermogenesis;GO:0021766:hippocampus development;GO:1903640:negative regulation of gastrin-induced gastric acid secretion;GO:0043524:negative regulation of neuron apoptotic process;GO:0097150:neuronal stem cell maintenance;GO:0043950:positive regulation of cAMP-mediated …	GO:0005615:extracellular space;	GO:0046659:digestive hormone activity;GO:0005179:hormone activity;GO:0047485:protein N-terminus binding;GO:0005102:receptor binding;GO:0001664:G-protein coupled receptor binding;	K05263	;ko04080 Neuroactive ligand-receptor interaction;ko04972 Pancreatic secretion;ko04976 Bile secretion;
ENSMUSG00000038624	Nepn	nephrocan [Source:MGI Symbol%3BAcc:MGI:1913900]	1999	0	0.05	0.025	0	0	0	0	#DIV/0!	#DIV/0!	0.42265	10	52265068	52280721	+	GO:0030198:extracellular matrix organization;GO:0000122:negative regulation of transcription from RNA polymerase II promoter;GO:0030512:negative regulation of transforming growth factor beta receptor signaling pathway;GO:0002718:regulation of cytokine production involved in immune response;GO:0034142:toll-like receptor 4 signaling pathway;	GO:0031012:extracellular matrix;GO:0005615:extracellular space;GO:0005614:interstitial matrix;GO:0046696:lipopolysaccharide receptor complex;	GO:0001530:lipopolysaccharide binding;	-	-
ENSMUSG00000038630	Zkscan16	zinc finger with KRAB and SCAN domains 16 [Source:MGI Symbol%3BAcc:MGI:3510405]	2794	0	0.04	0.02	0	0	0	0	#DIV/0!	#DIV/0!	0.42265	4	58943628	58958355	+	GO:0006357:regulation of transcription from RNA polymerase II promoter;	GO:0005634:nucleus;	GO:0000981:sequence-specific DNA binding RNA polymerase II transcription factor activity;GO:0046872:metal ion binding;GO:0000978:RNA polymerase II core promoter proximal region sequence-specific DNA binding;	K09229	-
ENSMUSG00000038663	Fsd2	fibronectin type III and SPRY domain containing 2 [Source:MGI Symbol%3BAcc:MGI:2444310]	3985	0	0.13	0.065	0	0	0.41	0.136667	0.47561	-1.07215	0.42265	7	81183056	81216692	-	-	GO:0005634:nucleus;GO:0048471:perinuclear region of cytoplasm;GO:0016529:sarcoplasmic reticulum;	-	-	-
ENSMUSG00000038670	Mybpc2	myosin binding protein C%2C fast-type [Source:MGI Symbol%3BAcc:MGI:1336170]	3611	0	0.07	0.035	0	0	0	0	#DIV/0!	#DIV/0!	0.42265	7	44151123	44174080	-	GO:0007155:cell adhesion;GO:0006936:muscle contraction;	GO:0005856:cytoskeleton;GO:0032982:myosin filament;	GO:0003779:actin binding;GO:0005200:structural constituent of cytoskeleton;	K12558	-
ENSMUSG00000038700	Hoxb5	homeobox B5 [Source:MGI Symbol%3BAcc:MGI:96186]	2786	0	0.06	0.03	0	0	0	0	#DIV/0!	#DIV/0!	0.42265	11	96194162	96196947	+	GO:0009952:anterior/posterior pattern specification;GO:0048706:embryonic skeletal system development;GO:0048704:embryonic skeletal system morphogenesis;GO:0045446:endothelial cell differentiation;GO:0045944:positive regulation of transcription from RNA polymerase II promoter;GO:0006357:regulation of transcription from RNA polymerase II promoter;GO:0006355:regulation of transcription, DNA-template…	GO:0005829:cytosol;GO:0001650:fibrillar center;GO:0005654:nucleoplasm;GO:0005634:nucleus;	GO:0003677:DNA binding;GO:0001228:RNA polymerase II transcription regulatory region sequence-specific DNA binding transcription factor activity involved in positive regulation of transcription;GO:0003700:sequence-specific DNA binding transcription factor activity;GO:0000981:sequence-specific DNA binding RNA polymerase II transcription factor activity;GO:0000978:RNA polymerase II core promoter pro…	K09305	-
ENSMUSG00000038709	Txndc8	thioredoxin domain containing 8 [Source:MGI Symbol%3BAcc:MGI:1914652]	684	9.22	0	4.61	0	0	0	0	#DIV/0!	#DIV/0!	0.42265	4	57984027	58009124	-	GO:0030154:cell differentiation;GO:0007283:spermatogenesis;	GO:0001669:acrosomal vesicle;GO:0005737:cytoplasm;GO:0005794:Golgi apparatus;GO:0036126:sperm flagellum;	-	-	-
ENSMUSG00000038721	Hoxb7	homeobox B7 [Source:MGI Symbol%3BAcc:MGI:96188]	1544	0	1.38	0.69	0	0	0	0	#DIV/0!	#DIV/0!	0.42265	11	96177449	96180988	+	GO:0009952:anterior/posterior pattern specification;GO:0048704:embryonic skeletal system morphogenesis;GO:0030099:myeloid cell differentiation;GO:0090190:positive regulation of branching involved in ureteric bud morphogenesis;GO:0045944:positive regulation of transcription from RNA polymerase II promoter;GO:0006357:regulation of transcription from RNA polymerase II promoter;	GO:0005829:cytosol;GO:0016604:nuclear body;GO:0005654:nucleoplasm;GO:0005634:nucleus;	GO:0003677:DNA binding;GO:0001228:RNA polymerase II transcription regulatory region sequence-specific DNA binding transcription factor activity involved in positive regulation of transcription;GO:0000981:sequence-specific DNA binding RNA polymerase II transcription factor activity;GO:0000978:RNA polymerase II core promoter proximal region sequence-specific DNA binding;	K09307	-
ENSMUSG00000038725	Pkhd1l1	polycystic kidney and hepatic disease 1-like 1 [Source:MGI Symbol%3BAcc:MGI:2183153]	18536	0	0.01	0.005	0	0	0.5	0.166667	0.03	-5.05889	0.42265	15	44320890	44464765	+	GO:0007605:sensory perception of sound;	GO:0016021:integral component of membrane;GO:0032426:stereocilium bundle tip;	-	-	-
ENSMUSG00000038756	Ttll6	tubulin tyrosine ligase-like family%2C member 6 [Source:MGI Symbol%3BAcc:MGI:2683461]	3857	1.11	0	0.555	0	0	0.16	0.0533333	10.4062	3.37938	0.42265	11	96024612	96056277	+	GO:0001578:microtubule bundle formation;GO:0000226:microtubule cytoskeleton organization;GO:0051013:microtubule severing;GO:0003353:positive regulation of cilium movement;GO:0018095:protein polyglutamylation;	GO:0036064:ciliary basal body;GO:0005929:cilium;GO:0005737:cytoplasm;GO:0005874:microtubule;GO:0005829:cytosol;	GO:0005524:ATP binding;GO:0070739:protein-glutamic acid ligase activity;GO:0015631:tubulin binding;GO:0070740:tubulin-glutamic acid ligase activity;	K16582	-
ENSMUSG00000038770	Kpna7	karyopherin alpha 7 (importin alpha 8) [Source:MGI Symbol%3BAcc:MGI:2141165]	3135	0	0.05	0.025	0	0	0	0	#DIV/0!	#DIV/0!	0.42265	5	144920329	145020840	-	GO:0001824:blastocyst development;GO:0010629:negative regulation of gene expression;GO:0006607:NLS-bearing protein import into nucleus;GO:0010628:positive regulation of gene expression;GO:1902466:positive regulation of histone H3-K27 trimethylation;	GO:0005737:cytoplasm;GO:0005654:nucleoplasm;GO:0005634:nucleus;GO:0005819:spindle;	GO:0061608:nuclear import signal receptor activity;GO:0008139:nuclear localization sequence binding;	-	-
ENSMUSG00000038925	E330034G19Rik	RIKEN cDNA E330034G19 gene [Source:MGI Symbol%3BAcc:MGI:2145557]	1842	0	0.03	0.015	0	0	4.3	1.43333	0.0104651	-6.57827	0.42265	14	24343282	24360034	+	-	-	-	-	-
ENSMUSG00000039070	Cpa4	carboxypeptidase A4 [Source:MGI Symbol%3BAcc:MGI:1919041]	2739	0	1.93	0.965	0	0	0	0	#DIV/0!	#DIV/0!	0.42265	6	30568368	30592417	+	GO:0006508:proteolysis;	GO:0005615:extracellular space;	GO:0004181:metallocarboxypeptidase activity;GO:0008270:zinc ion binding;	K08637	-
ENSMUSG00000039179	Tekt5	tektin 5 [Source:MGI Symbol%3BAcc:MGI:1917676]	1807	0	0.14	0.07	0	0	0	0	#DIV/0!	#DIV/0!	0.42265	16	10175812	10213354	-	GO:0060271:cilium morphogenesis;GO:0060294:cilium movement involved in cell motility;	GO:0015630:microtubule cytoskeleton;GO:0036126:sperm flagellum;	-	K18632	-
ENSMUSG00000039196	Orm1	orosomucoid 1 [Source:MGI Symbol%3BAcc:MGI:97443]	775	0	0.07	0.035	0	0	0	0	#DIV/0!	#DIV/0!	0.42265	4	63262797	63266400	+	GO:0006953:acute-phase response;GO:0002682:regulation of immune system process;	GO:0005615:extracellular space;	-	K17308	-
ENSMUSG00000039304	Tnfsf10	tumor necrosis factor (ligand) superfamily%2C member 10 [Source:MGI Symbol%3BAcc:MGI:107414]	5266	0	0.18	0.09	0	0	0.81	0.27	0.333333	-1.58496	0.42265	3	27371177	27396576	+	GO:0006915:apoptotic process;GO:0006955:immune response;GO:0008584:male gonad development;GO:0043065:positive regulation of apoptotic process;GO:0043280:positive regulation of cysteine-type endopeptidase activity involved in apoptotic process;GO:2001238:positive regulation of extrinsic apoptotic signaling pathway;GO:0043123:positive regulation of I-kappaB kinase/NF-kappaB signaling;GO:0090200:pos…	GO:0005615:extracellular space;GO:0016021:integral component of membrane;GO:0005886:plasma membrane;	GO:0005125:cytokine activity;GO:0042802:identical protein binding;GO:0045569:TRAIL binding;GO:0005164:tumor necrosis factor receptor binding;GO:0032813:tumor necrosis factor receptor superfamily binding;GO:0008270:zinc ion binding;	K04721	;ko04060 Cytokine-cytokine receptor interaction;ko04061 Viral protein interaction with cytokine and cytokine receptor;ko04068 FoxO signaling pathway;ko04210 Apoptosis;ko04217 Necroptosis;ko04650 Natural killer cell mediated cytotoxicity;ko05130 Pathogenic Escherichia coli infection;ko05132 Salmonella infection;ko05164 Influenza A;
ENSMUSG00000039329	Tex19.1	testis expressed gene 19.1 [Source:MGI Symbol%3BAcc:MGI:1920929]	1872	0	0.14	0.07	0	0	0	0	#DIV/0!	#DIV/0!	0.42265	11	121036969	121039145	+	GO:0030154:cell differentiation;GO:0060722:cell proliferation involved in embryonic placenta development;GO:0007129:synapsis;GO:0001701:in utero embryonic development;GO:0008584:male gonad development;GO:0007140:male meiosis;GO:0010529:negative regulation of transposition;GO:0001890:placenta development;GO:0010608:posttranscriptional regulation of gene expression;GO:0007131:reciprocal meiotic rec…	GO:0005737:cytoplasm;GO:0005634:nucleus;	GO:0034584:piRNA binding;	K14826	-
ENSMUSG00000039337	Tex19.2	testis expressed gene 19.2 [Source:MGI Symbol%3BAcc:MGI:1918206]	2046	0	0.38	0.19	0	0	0	0	#DIV/0!	#DIV/0!	0.42265	11	121007041	121009503	-	GO:0030154:cell differentiation;GO:0008584:male gonad development;GO:0007140:male meiosis;GO:0010529:negative regulation of transposition;GO:0001890:placenta development;GO:0007283:spermatogenesis;	GO:0005737:cytoplasm;GO:0005634:nucleus;	GO:0034584:piRNA binding;	-	-
ENSMUSG00000039342	Ankar	ankyrin and armadillo repeat containing [Source:MGI Symbol%3BAcc:MGI:2442559]	4588	2.31	0	1.155	0	0	0	0	#DIV/0!	#DIV/0!	0.42265	1	72682139	72739738	-	-	GO:0016021:integral component of membrane;	-	-	-
ENSMUSG00000039375	Wdr17	WD repeat domain 17 [Source:MGI Symbol%3BAcc:MGI:1924662]	6571	1.42	0	0.71	0	0	0.12	0.04	17.75	4.14975	0.42265	8	55082090	55340219	-	GO:0006310:DNA recombination;	-	GO:0004519:endonuclease activity;GO:0046872:metal ion binding;GO:0003964:RNA-directed DNA polymerase activity;	-	-
ENSMUSG00000039552	Rsph4a	radial spoke head 4 homolog A (Chlamydomonas) [Source:MGI Symbol%3BAcc:MGI:3027894]	3650	0	0.01	0.005	0	0	6.67	2.22333	0.00224888	-8.79658	0.42265	10	33781107	33792017	+	GO:0035082:axoneme assembly;GO:0003341:cilium movement;GO:0060294:cilium movement involved in cell motility;	GO:0005930:axoneme;GO:0005929:cilium;GO:0005730:nucleolus;GO:0005654:nucleoplasm;GO:0001534:radial spoke;GO:0001535:radial spokehead;	-	K19756	-
ENSMUSG00000039661	Dusp26	dual specificity phosphatase 26 (putative) [Source:MGI Symbol%3BAcc:MGI:1914209]	2305	0	0.07	0.035	0	0	0	0	#DIV/0!	#DIV/0!	0.42265	8	31579499	31587075	+	GO:0070373:negative regulation of ERK1 and ERK2 cascade;GO:0044387:negative regulation of protein kinase activity by regulation of protein phosphorylation;GO:0000122:negative regulation of transcription from RNA polymerase II promoter;GO:0045785:positive regulation of cell adhesion;GO:1902310:positive regulation of peptidyl-serine dephosphorylation;GO:0006470:protein dephosphorylation;	GO:0005737:cytoplasm;GO:0005794:Golgi apparatus;GO:0005739:mitochondrion;GO:0005654:nucleoplasm;GO:0005634:nucleus;	GO:0002039:p53 binding;GO:0004721:phosphoprotein phosphatase activity;GO:0004647:phosphoserine phosphatase activity;GO:0004725:protein tyrosine phosphatase activity;GO:0008138:protein tyrosine/serine/threonine phosphatase activity;GO:0061629:RNA polymerase II sequence-specific DNA binding transcription factor binding;	K14165	-
ENSMUSG00000039672	Kcne2	potassium voltage-gated channel%2C Isk-related subfamily%2C gene 2 [Source:MGI Symbol%3BAcc:MGI:1891123]	1767	0	0.03	0.015	0	0	0	0	#DIV/0!	#DIV/0!	0.42265	16	92089277	92095017	+	GO:0086002:cardiac muscle cell action potential involved in contraction;GO:0034613:cellular protein localization;GO:0035690:cellular response to drug;GO:0015705:iodide transport;GO:0086009:membrane repolarization;GO:0086011:membrane repolarization during action potential;GO:0098915:membrane repolarization during ventricular cardiac muscle cell action potential;GO:0033555:multicellular organismal …	GO:0009986:cell surface;GO:0005783:endoplasmic reticulum;GO:0005794:Golgi apparatus;GO:0016021:integral component of membrane;GO:0016020:membrane;GO:0005886:plasma membrane;GO:0008076:voltage-gated potassium channel complex;	GO:0042802:identical protein binding;GO:0015459:potassium channel regulator activity;GO:0044325:ion channel binding;GO:0005249:voltage-gated potassium channel activity;GO:1902282:voltage-gated potassium channel activity involved in ventricular cardiac muscle cell action potential repolarization;	K04896	;ko04971 Gastric acid secretion;
ENSMUSG00000039676	Capsl	calcyphosine-like [Source:MGI Symbol%3BAcc:MGI:1922818]	949	0	0.11	0.055	0	0	0	0	#DIV/0!	#DIV/0!	0.42265	15	9436114	9466124	+	-	GO:0005737:cytoplasm;	GO:0005509:calcium ion binding;	-	-
ENSMUSG00000039742	Fam71f1	family with sequence similarity 71%2C member F1 [Source:MGI Symbol%3BAcc:MGI:3032524]	1625	0	0.16	0.08	0	0	0	0	#DIV/0!	#DIV/0!	0.42265	6	29319139	29336018	+	-	-	-	-	-
ENSMUSG00000039783	Kmo	kynurenine 3-monooxygenase (kynurenine 3-hydroxylase) [Source:MGI Symbol%3BAcc:MGI:2138151]	4724	0	0.03	0.015	0	0	2.19	0.73	0.0205479	-5.60486	0.42265	1	175447947	175489682	+	GO:0034354:'de novo' NAD biosynthetic process from tryptophan;GO:0007568:aging;GO:0043420:anthranilate metabolic process;GO:0071347:cellular response to interleukin-1;GO:0071222:cellular response to lipopolysaccharide;GO:0034276:kynurenic acid biosynthetic process;GO:0070189:kynurenine metabolic process;GO:0097052:L-kynurenine metabolic process;GO:0019674:NAD metabolic process;GO:0014049:positive…	GO:0005615:extracellular space;GO:0016021:integral component of membrane;GO:0005743:mitochondrial inner membrane;GO:0005741:mitochondrial outer membrane;GO:0005739:mitochondrion;	GO:0071949:FAD binding;GO:0050660:flavin adenine dinucleotide binding;GO:0004502:kynurenine 3-monooxygenase activity;GO:0016174:NAD(P)H oxidase activity;	K00486	;ko00380 Tryptophan metabolism;ko01100 Metabolic pathways;ko01240 Biosynthesis of cofactors;
ENSMUSG00000039838	Slc45a1	solute carrier family 45%2C member 1 [Source:MGI Symbol%3BAcc:MGI:2653235]	4395	0	0.05	0.025	0	0	0	0	#DIV/0!	#DIV/0!	0.42265	4	150713029	150736631	-	-	GO:0016021:integral component of membrane;GO:0016020:membrane;	GO:0005355:glucose transmembrane transporter activity;GO:0008506:sucrose:proton symporter activity;	K15378	-
ENSMUSG00000039904	Gpr37	G protein-coupled receptor 37 [Source:MGI Symbol%3BAcc:MGI:1313297]	6068	0	0.27	0.135	0	0	1.77	0.59	0.228814	-2.12776	0.42265	6	25665877	25690728	-	GO:0007193:adenylate cyclase-inhibiting G-protein coupled receptor signaling pathway;GO:0042416:dopamine biosynthetic process;GO:0031987:locomotion involved in locomotory behavior;GO:1903206:negative regulation of hydrogen peroxide-induced cell death;GO:0007218:neuropeptide signaling pathway;GO:0045964:positive regulation of dopamine metabolic process;GO:0043410:positive regulation of MAPK cascad…	GO:0009986:cell surface;GO:0005737:cytoplasm;GO:0005783:endoplasmic reticulum;GO:0005789:endoplasmic reticulum membrane;GO:0016021:integral component of membrane;GO:0005886:plasma membrane;GO:0043235:receptor complex;GO:0000151:ubiquitin ligase complex;	GO:0008528:G-protein coupled peptide receptor activity;GO:0031072:heat shock protein binding;GO:0030544:Hsp70 protein binding;GO:0042923:neuropeptide binding;GO:0008188:neuropeptide receptor activity;GO:0042277:peptide binding;GO:0031625:ubiquitin protein ligase binding;	K04243	;ko05012 Parkinson disease;ko05022 Pathways of neurodegeneration - multiple diseases;
ENSMUSG00000040013	Fkbp6	FK506 binding protein 6 [Source:MGI Symbol%3BAcc:MGI:2137612]	1753	0	0.03	0.015	0	0	0	0	#DIV/0!	#DIV/0!	0.42265	5	135320558	135378898	-	GO:0030154:cell differentiation;GO:0043046:DNA methylation involved in gamete generation;GO:0031047:gene silencing by RNA;GO:0051321:meiotic cell cycle;GO:0034587:piRNA metabolic process;GO:0045070:positive regulation of viral genome replication;GO:0006457:protein folding;GO:0000413:protein peptidyl-prolyl isomerization;GO:0007283:spermatogenesis;	GO:0005737:cytoplasm;GO:0005829:cytosol;GO:0000795:synaptonemal complex;GO:0005654:nucleoplasm;	GO:0051879:Hsp90 protein binding;GO:0042802:identical protein binding;	K09572	-
ENSMUSG00000040035	Disp2	dispatched RND tramsporter family member 2 [Source:MGI Symbol%3BAcc:MGI:2388733]	9555	0	0.05	0.025	0	0	0	0	#DIV/0!	#DIV/0!	0.42265	2	118610200	118641774	+	-	GO:0016021:integral component of membrane;GO:0005886:plasma membrane;	-	-	-
ENSMUSG00000040264	Gbp2b	guanylate binding protein 2b [Source:MGI Symbol%3BAcc:MGI:95666]	2823	3.13	0	1.565	0	0	0	0	#DIV/0!	#DIV/0!	0.42265	3	142300608	142324940	+	GO:0044406:adhesion of symbiont to host;GO:0035458:cellular response to interferon-beta;GO:0071346:cellular response to interferon-gamma;GO:0071347:cellular response to interleukin-1;GO:0071222:cellular response to lipopolysaccharide;GO:0071356:cellular response to tumor necrosis factor;GO:0050830:defense response to Gram-positive bacterium;GO:0042832:defense response to protozoan;GO:0034504:prot…	GO:0005737:cytoplasm;GO:0031410:cytoplasmic vesicle;GO:0005794:Golgi apparatus;GO:0000139:Golgi membrane;GO:0005634:nucleus;GO:0048471:perinuclear region of cytoplasm;GO:0020005:symbiont-containing vacuole membrane;	GO:0005525:GTP binding;GO:0003924:GTPase activity;GO:0042802:identical protein binding;GO:0042803:protein homodimerization activity;	-	-
ENSMUSG00000040283	Btnl9	butyrophilin-like 9 [Source:MGI Symbol%3BAcc:MGI:2442439]	6054	0	0.01	0.005	0	0	0	0	#DIV/0!	#DIV/0!	0.42265	11	49056412	49077986	-	GO:0001817:regulation of cytokine production;GO:0050852:T cell receptor signaling pathway;	GO:0009897:external side of plasma membrane;GO:0016021:integral component of membrane;	GO:0005102:receptor binding;	K06712	-
ENSMUSG00000040284	Gzmg	granzyme G [Source:MGI Symbol%3BAcc:MGI:109253]	909	3.33	0	1.665	0	0	0	0	#DIV/0!	#DIV/0!	0.42265	14	56394039	56397036	-	GO:0019835:cytolysis;	GO:0005737:cytoplasm;GO:0043231:intracellular membrane-bounded organelle;GO:0005764:lysosome;	GO:0004252:serine-type endopeptidase activity;	K01353	;ko04210 Apoptosis;ko04650 Natural killer cell mediated cytotoxicity;ko04940 Type I diabetes mellitus;ko05202 Transcriptional misregulation in cancer;ko05320 Autoimmune thyroid disease;ko05330 Allograft rejection;ko05332 Graft-versus-host disease;
ENSMUSG00000040298	Btbd16	BTB (POZ) domain containing 16 [Source:MGI Symbol%3BAcc:MGI:3045247]	3722	0	0.06	0.03	0	0	0.65	0.216667	0.138462	-2.85244	0.42265	7	130375799	130427629	+	-	-	-	K10487	-
ENSMUSG00000040405	Havcr1	hepatitis A virus cellular receptor 1 [Source:MGI Symbol%3BAcc:MGI:2159680]	2311	0	0.11	0.055	0	0	0	0	#DIV/0!	#DIV/0!	0.42265	11	46625907	46670405	+	GO:0006826:iron ion transport;GO:0006911:phagocytosis, engulfment;GO:0033005:positive regulation of mast cell activation;GO:0032496:response to lipopolysaccharide;GO:0009611:response to wounding;	GO:0009986:cell surface;GO:0016021:integral component of membrane;GO:0005886:plasma membrane;GO:0005903:brush border;	GO:0070287:ferritin receptor activity;GO:0001786:phosphatidylserine binding;GO:0001618:virus receptor activity;	-	-
ENSMUSG00000040554	Aipl1	aryl hydrocarbon receptor-interacting protein-like 1 [Source:MGI Symbol%3BAcc:MGI:2148800]	3157	0	0.05	0.025	0	0	0	0	#DIV/0!	#DIV/0!	0.42265	11	71918789	71928335	-	GO:0043066:negative regulation of apoptotic process;GO:0007603:phototransduction, visible light;GO:0018343:protein farnesylation;GO:0022400:regulation of rhodopsin mediated signaling pathway;GO:0001895:retina homeostasis;GO:0007601:visual perception;	GO:0005737:cytoplasm;GO:0005829:cytosol;GO:0005654:nucleoplasm;GO:0005634:nucleus;GO:0001917:photoreceptor inner segment;	GO:0001918:farnesylated protein binding;GO:0003755:peptidyl-prolyl cis-trans isomerase activity;	K17767	;ko04934 Cushing syndrome;
ENSMUSG00000040649	Rimklb	ribosomal modification protein rimK-like family member B [Source:MGI Symbol%3BAcc:MGI:1918325]	5622	0	0.01	0.005	0	0	0.18	0.06	0.0833333	-3.58496	0.42265	6	122424255	122475720	-	GO:0006464:cellular protein modification process;	GO:0005737:cytoplasm;	GO:0005524:ATP binding;GO:0072591:citrate-L-glutamate ligase activity;GO:0016879:ligase activity, forming carbon-nitrogen bonds;GO:0046872:metal ion binding;GO:0072590:N-acetyl-L-aspartate-L-glutamate ligase activity;	K18310	;ko00250 Alanine, aspartate and glutamate metabolism;ko01100 Metabolic pathways;
ENSMUSG00000040680	Kremen2	kringle containing transmembrane protein 2 [Source:MGI Symbol%3BAcc:MGI:1920266]	2123	0	0.66	0.33	0	0	0	0	#DIV/0!	#DIV/0!	0.42265	17	23960171	23964807	-	GO:0060173:limb development;GO:0030279:negative regulation of ossification;GO:0016055:Wnt signaling pathway;	GO:0016021:integral component of membrane;	-	-	-
ENSMUSG00000040705	A930016O22Rik	RIKEN cDNA A930016O22 gene [Source:MGI Symbol%3BAcc:MGI:3605623]	3666	0	0.01	0.005	0	0	0.06	0.02	0.25	-2	0.42265	7	19150426	19155342	-	-	-	-	-	-
ENSMUSG00000040740	Slc25a34	solute carrier family 25%2C member 34 [Source:MGI Symbol%3BAcc:MGI:2686215]	2670	0	0.06	0.03	0	0	0	0	#DIV/0!	#DIV/0!	0.42265	4	141346135	141351132	-	GO:0001835:blastocyst hatching;	GO:0016021:integral component of membrane;GO:0005743:mitochondrial inner membrane;GO:0005739:mitochondrion;	-	K15117	-
ENSMUSG00000040752	Myh6	myosin%2C heavy polypeptide 6%2C cardiac muscle%2C alpha [Source:MGI Symbol%3BAcc:MGI:97255]	6726	0	0.01	0.005	0	0	0	0	#DIV/0!	#DIV/0!	0.42265	14	55179378	55204384	-	GO:0007512:adult heart development;GO:0046034:ATP metabolic process;GO:0055009:atrial cardiac muscle tissue morphogenesis;GO:0055013:cardiac muscle cell development;GO:0060048:cardiac muscle contraction;GO:0014898:cardiac muscle hypertrophy in response to stress;GO:0001701:in utero embryonic development;GO:0006936:muscle contraction;GO:0030049:muscle filament sliding;GO:0030239:myofibril assembly…	GO:0005829:cytosol;GO:0005859:muscle myosin complex;GO:0030016:myofibril;GO:0016459:myosin complex;GO:0032982:myosin filament;GO:0030017:sarcomere;GO:0001725:stress fiber;GO:0030018:Z disc;GO:0005737:cytoplasm;GO:0005739:mitochondrion;	GO:0051015:actin filament binding;GO:0005524:ATP binding;GO:0005516:calmodulin binding;GO:0000146:microfilament motor activity;GO:0017018:myosin phosphatase activity;GO:0019901:protein kinase binding;GO:0030899:calcium-dependent ATPase activity;GO:0042802:identical protein binding;GO:0044877:macromolecular complex binding;	K17751	;ko04022 cGMP-PKG signaling pathway;ko04260 Cardiac muscle contraction;ko04261 Adrenergic signaling in cardiomyocytes;ko04919 Thyroid hormone signaling pathway;ko05410 Hypertrophic cardiomyopathy;ko05414 Dilated cardiomyopathy;ko05416 Viral myocarditis;
ENSMUSG00000040838	Gm11639	predicted gene 11639 [Source:MGI Symbol%3BAcc:MGI:3651790]	17907	0	0.02	0.01	0	0	1.07	0.356667	0.0280374	-5.1565	0.42265	11	104576533	105008220	+	-	-	GO:0005509:calcium ion binding;	-	-
ENSMUSG00000040896	Kcnd3	potassium voltage-gated channel%2C Shal-related family%2C member 3 [Source:MGI Symbol%3BAcc:MGI:1928743]	9587	0	0.01	0.005	0	0	0.7	0.233333	0.0214286	-5.54432	0.42265	3	105359646	105581318	+	GO:0071773:cellular response to BMP stimulus;GO:0086009:membrane repolarization;GO:0097623:potassium ion export across plasma membrane;GO:1990573:potassium ion import across plasma membrane;GO:0071805:potassium ion transmembrane transport;GO:0051260:protein homooligomerization;GO:0086091:regulation of heart rate by cardiac conduction;GO:0034765:regulation of ion transmembrane transport;	GO:0005901:caveola;GO:0030425:dendrite;GO:0043197:dendritic spine;GO:0016021:integral component of membrane;GO:0005887:integral component of plasma membrane;GO:0016020:membrane;GO:0043005:neuron projection;GO:0043025:neuronal cell body;GO:0097038:perinuclear endoplasmic reticulum;GO:0005886:plasma membrane;GO:0014069:postsynaptic density;GO:0045211:postsynaptic membrane;GO:0034705:potassium chann…	GO:0005250:A-type (transient outward) potassium channel activity;GO:0005216:ion channel activity;GO:0046872:metal ion binding;GO:0005267:potassium channel activity;GO:0044325:ion channel binding;GO:0005249:voltage-gated potassium channel activity;GO:1902282:voltage-gated potassium channel activity involved in ventricular cardiac muscle cell action potential repolarization;	K04893	;ko05017 Spinocerebellar ataxia;
ENSMUSG00000040935	Padi6	peptidyl arginine deiminase%2C type VI [Source:MGI Symbol%3BAcc:MGI:2655198]	2532	0	0.1	0.05	0	0	0	0	#DIV/0!	#DIV/0!	0.42265	4	140454666	140469954	-	GO:0034613:cellular protein localization;GO:0007028:cytoplasm organization;GO:0007010:cytoskeleton organization;GO:0040016:embryonic cleavage;GO:0036414:histone citrullination;GO:0018101:protein citrullination;GO:0043143:regulation of translation by machinery localization;	GO:0060473:cortical granule;GO:0005737:cytoplasm;GO:0045111:intermediate filament cytoskeleton;GO:0005634:nucleus;	GO:0005509:calcium ion binding;GO:0004668:protein-arginine deiminase activity;	K01481	-
ENSMUSG00000041255	Tmco5b	transmembrane and coiled-coil domains 5B [Source:MGI Symbol%3BAcc:MGI:1922525]	1237	0	0.04	0.02	0	0	0	0	#DIV/0!	#DIV/0!	0.42265	2	113116077	113127535	+	-	GO:0016021:integral component of membrane;	-	-	-
ENSMUSG00000041399	1700013G24Rik	RIKEN cDNA 1700013G24 gene [Source:MGI Symbol%3BAcc:MGI:1916630]	1048	0	0.05	0.025	0	0	0	0	#DIV/0!	#DIV/0!	0.42265	4	137180595	137182772	+	-	-	-	-	-
ENSMUSG00000041476	Smpx	small muscle protein%2C X-linked [Source:MGI Symbol%3BAcc:MGI:1913356]	2275	0	0.75	0.375	0	0	0	0	#DIV/0!	#DIV/0!	0.42265	X	156481906	156535587	+	-	GO:0043292:contractile fiber;GO:0043034:costamere;GO:0005737:cytoplasm;GO:0031430:M band;GO:0005927:muscle tendon junction;GO:0005634:nucleus;	-	-	-
ENSMUSG00000041544	Disp3	dispatched RND transporter family member 3 [Source:MGI Symbol%3BAcc:MGI:2444403]	5450	0	0.02	0.01	0	0	0.48	0.16	0.0625	-4	0.42265	4	148324721	148372422	-	GO:0030154:cell differentiation;GO:0008203:cholesterol metabolic process;GO:0045665:negative regulation of neuron differentiation;GO:0045834:positive regulation of lipid metabolic process;GO:2000179:positive regulation of neural precursor cell proliferation;	GO:0005737:cytoplasm;GO:0030659:cytoplasmic vesicle membrane;GO:0005789:endoplasmic reticulum membrane;GO:0016021:integral component of membrane;GO:0031965:nuclear membrane;	-	-	-
ENSMUSG00000041616	Nppa	natriuretic peptide type A [Source:MGI Symbol%3BAcc:MGI:97367]	865	0	0.12	0.06	0	0	0	0	#DIV/0!	#DIV/0!	0.42265	4	148085179	148086536	+	GO:0014898:cardiac muscle hypertrophy in response to stress;GO:0061049:cell growth involved in cardiac muscle cell development;GO:0071260:cellular response to mechanical stimulus;GO:0006182:cGMP biosynthetic process;GO:0019934:cGMP-mediated signaling;GO:0007565:female pregnancy;GO:0090090:negative regulation of canonical Wnt signaling pathway;GO:0030308:negative regulation of cell growth;GO:19038…	GO:0005903:brush border;GO:0042995:cell projection;GO:0005737:cytoplasm;GO:0005615:extracellular space;GO:0042629:mast cell granule;GO:0005634:nucleus;GO:0043204:perikaryon;GO:0048471:perinuclear region of cytoplasm;GO:0032991:macromolecular complex;	GO:0005179:hormone activity;GO:0051427:hormone receptor binding;GO:0005184:neuropeptide hormone activity;GO:0071855:neuropeptide receptor binding;GO:0005102:receptor binding;	K12334	;ko04022 cGMP-PKG signaling pathway;ko04024 cAMP signaling pathway;ko04066 HIF-1 signaling pathway;ko04270 Vascular smooth muscle contraction;ko04714 Thermogenesis;ko04921 Oxytocin signaling pathway;ko04923 Regulation of lipolysis in adipocytes;ko04924 Renin secretion;ko04925 Aldosterone synthesis and secretion;ko05143 African trypanosomiasis;
ENSMUSG00000041782	Lad1	ladinin [Source:MGI Symbol%3BAcc:MGI:109343]	3400	0	0.41	0.205	0	0	0	0	#DIV/0!	#DIV/0!	0.42265	1	135746336	135761080	+	-	GO:0015629:actin cytoskeleton;GO:0005604:basement membrane;GO:0005576:extracellular region;	GO:0005198:structural molecule activity;	-	-
ENSMUSG00000041831	Sytl3	synaptotagmin-like 3 [Source:MGI Symbol%3BAcc:MGI:1933367]	5062	0	0.04	0.02	0	0	0	0	#DIV/0!	#DIV/0!	0.42265	17	6926492	7005443	+	GO:0006887:exocytosis;GO:0006886:intracellular protein transport;	GO:0070382:exocytic vesicle;GO:0019897:extrinsic component of plasma membrane;GO:0016020:membrane;GO:0005886:plasma membrane;	GO:0005544:calcium-dependent phospholipid binding;GO:0042043:neurexin family protein binding;GO:0005543:phospholipid binding;GO:0031267:small GTPase binding;GO:0008270:zinc ion binding;	K17598	-
ENSMUSG00000042269	Cibar2	CBY1 interacting BAR domain containing 2 [Source:MGI Symbol%3BAcc:MGI:3588213]	1395	0	0.04	0.02	0	0	0	0	#DIV/0!	#DIV/0!	0.42265	8	120893136	120904205	-	GO:0030030:cell projection organization;	GO:0005814:centriole;GO:0036064:ciliary basal body;GO:0005737:cytoplasm;	-	-	-
ENSMUSG00000042279	H1f8	H1.8 linker histone [Source:MGI Symbol%3BAcc:MGI:2176207]	1201	0	0.26	0.13	0	0	0	0	#DIV/0!	#DIV/0!	0.42265	6	115921899	115927197	+	GO:0030261:chromosome condensation;GO:0051321:meiotic cell cycle;GO:0031936:negative regulation of chromatin silencing;GO:0045910:negative regulation of DNA recombination;GO:2000737:negative regulation of stem cell differentiation;GO:0006334:nucleosome assembly;GO:0016584:nucleosome positioning;GO:0044030:regulation of DNA methylation;	GO:0005737:cytoplasm;GO:0001674:female germ cell nucleus;GO:0000786:nucleosome;GO:0005634:nucleus;	GO:0003677:DNA binding;GO:0003690:double-stranded DNA binding;GO:0031492:nucleosomal DNA binding;	-	-
ENSMUSG00000042388	Dlgap3	DLG associated protein 3 [Source:MGI Symbol%3BAcc:MGI:3039563]	4521	0	0.01	0.005	0	0	0	0	#DIV/0!	#DIV/0!	0.42265	4	127062997	127130815	+	GO:0065003:macromolecular complex assembly;GO:0023052:signaling;	GO:0043197:dendritic spine;GO:0031594:neuromuscular junction;GO:0043025:neuronal cell body;GO:0005886:plasma membrane;GO:0014069:postsynaptic density;GO:0045202:synapse;	GO:0001540:beta-amyloid binding;GO:0060090:binding, bridging;GO:0030165:PDZ domain binding;GO:0019904:protein domain specific binding;GO:0097110:scaffold protein binding;	K15008	;ko04724 Glutamatergic synapse;
ENSMUSG00000042604	Kcna4	potassium voltage-gated channel%2C shaker-related subfamily%2C member 4 [Source:MGI Symbol%3BAcc:MGI:96661]	4833	0	0.09	0.045	0	0	0	0	#DIV/0!	#DIV/0!	0.42265	2	107120984	107128847	+	GO:0071805:potassium ion transmembrane transport;GO:0051260:protein homooligomerization;GO:0034765:regulation of ion transmembrane transport;	GO:0032279:asymmetric synapse;GO:0030424:axon;GO:0009986:cell surface;GO:0043198:dendritic shaft;GO:0043197:dendritic spine;GO:0005783:endoplasmic reticulum;GO:0016021:integral component of membrane;GO:0005887:integral component of plasma membrane;GO:0016020:membrane;GO:0008076:voltage-gated potassium channel complex;	GO:0005251:delayed rectifier potassium channel activity;GO:0005216:ion channel activity;GO:0005267:potassium channel activity;GO:0030955:potassium ion binding;GO:0005249:voltage-gated potassium channel activity;	K04877	;ko04927 Cortisol synthesis and secretion;ko04934 Cushing syndrome;
ENSMUSG00000042678	Myo15	myosin XV [Source:MGI Symbol%3BAcc:MGI:1261811]	13037	0	0.01	0.005	0	0	0.2	0.0666667	0.075	-3.73697	0.42265	11	60360165	60419195	+	GO:0007015:actin filament organization;GO:0042472:inner ear morphogenesis;GO:0007626:locomotory behavior;GO:0007605:sensory perception of sound;GO:0030050:vesicle transport along actin filament;	GO:0015629:actin cytoskeleton;GO:0005737:cytoplasm;GO:0005829:cytosol;GO:0016459:myosin complex;GO:0032420:stereocilium;GO:0032421:stereocilium bundle;GO:0031982:vesicle;	GO:0051015:actin filament binding;GO:0005524:ATP binding;GO:0000146:microfilament motor activity;	K10361	-
ENSMUSG00000042708	Shcbp1l	Shc SH2-domain binding protein 1-like [Source:MGI Symbol%3BAcc:MGI:1919086]	3710	0	0.08	0.04	0	0	0	0	#DIV/0!	#DIV/0!	0.42265	1	153300908	153328320	+	GO:0030154:cell differentiation;GO:0007112:male meiosis cytokinesis;GO:2001252:positive regulation of chromosome organization;GO:0007283:spermatogenesis;	GO:0005737:cytoplasm;GO:0072687:meiotic spindle;	-	-	-
ENSMUSG00000042717	Ppp1r3a	protein phosphatase 1%2C regulatory subunit 3A [Source:MGI Symbol%3BAcc:MGI:2153588]	6965	0	0.01	0.005	0	0	0	0	#DIV/0!	#DIV/0!	0.42265	6	14713976	14755273	-	GO:0005977:glycogen metabolic process;GO:0005979:regulation of glycogen biosynthetic process;	GO:0016021:integral component of membrane;GO:0000164:protein phosphatase type 1 complex;	GO:2001069:glycogen binding;GO:0008157:protein phosphatase 1 binding;GO:0004722:protein serine/threonine phosphatase activity;	K07189	;ko04910 Insulin signaling pathway;ko04931 Insulin resistance;
ENSMUSG00000042724	Map3k9	mitogen-activated protein kinase kinase kinase 9 [Source:MGI Symbol%3BAcc:MGI:2449952]	5902	0	0.01	0.005	0	0	2.51	0.836667	0.0059761	-7.38658	0.42265	12	81767784	81827949	-	GO:0007257:activation of JUN kinase activity;GO:0006915:apoptotic process;GO:0008219:cell death;GO:0043065:positive regulation of apoptotic process;GO:0046777:protein autophosphorylation;GO:0006468:protein phosphorylation;	-	GO:0005524:ATP binding;GO:0004706:JUN kinase kinase kinase activity;GO:0004672:protein kinase activity;GO:0004674:protein serine/threonine kinase activity;	K04417	;ko04013 MAPK signaling pathway - fly;ko04361 Axon regeneration;
ENSMUSG00000042828	Trim72	tripartite motif-containing 72 [Source:MGI Symbol%3BAcc:MGI:3612190]	2233	0	0.16	0.08	0	0	0	0	#DIV/0!	#DIV/0!	0.42265	7	127603121	127610205	+	GO:0006887:exocytosis;GO:0007517:muscle organ development;GO:0003012:muscle system process;GO:0046627:negative regulation of insulin receptor signaling pathway;GO:0043569:negative regulation of insulin-like growth factor receptor signaling pathway;GO:0010832:negative regulation of myotube differentiation;GO:0001778:plasma membrane repair;GO:0043161:proteasome-mediated ubiquitin-dependent protein …	GO:0005737:cytoplasm;GO:0030659:cytoplasmic vesicle membrane;GO:0042383:sarcolemma;	GO:0042802:identical protein binding;GO:0001786:phosphatidylserine binding;GO:0031624:ubiquitin conjugating enzyme binding;GO:0061630:ubiquitin protein ligase activity;GO:0008270:zinc ion binding;	K12036	-
ENSMUSG00000042895	Abra	actin-binding Rho activating protein [Source:MGI Symbol%3BAcc:MGI:2444891]	2979	0	0.03	0.015	0	0	2.66	0.886667	0.0169173	-5.88536	0.42265	15	41727472	41733116	-	GO:0051091:positive regulation of sequence-specific DNA binding transcription factor activity;GO:0035025:positive regulation of Rho protein signal transduction;GO:0045944:positive regulation of transcription from RNA polymerase II promoter;GO:0045893:positive regulation of transcription, DNA-templated;GO:0006606:protein import into nucleus;	GO:0015629:actin cytoskeleton;GO:0030016:myofibril;GO:0005886:plasma membrane;GO:0030017:sarcomere;	GO:0003779:actin binding;	-	-
ENSMUSG00000042985	Upk3b	uroplakin 3B [Source:MGI Symbol%3BAcc:MGI:2140882]	3530	0	0.01	0.005	0	0	1.32	0.44	0.0113636	-6.45943	0.42265	5	136067350	136075341	+	GO:0046325:negative regulation of glucose import;	GO:0016021:integral component of membrane;GO:0005886:plasma membrane;	-	-	-
ENSMUSG00000043050	Tnp2	transition protein 2 [Source:MGI Symbol%3BAcc:MGI:98785]	554	21.86	0	10.93	0	0	0	0	#DIV/0!	#DIV/0!	0.42265	16	10605800	10606524	-	GO:0007340:acrosome reaction;GO:0007339:binding of sperm to zona pellucida;GO:0030317:sperm motility;GO:0007341:penetration of zona pellucida;GO:0010954:positive regulation of protein processing;GO:0007283:spermatogenesis;GO:0035093:spermatogenesis, exchange of chromosomal proteins;	GO:0001673:male germ cell nucleus;GO:0000786:nucleosome;GO:0005634:nucleus;	GO:0003677:DNA binding;GO:0008270:zinc ion binding;	-	-
ENSMUSG00000043145	Gm11292	predicted gene 11292 [Source:MGI Symbol%3BAcc:MGI:3651660]	1153	0	0.27	0.135	0	0	0	0	#DIV/0!	#DIV/0!	0.42265	13	22210869	22216366	+	-	-	-	-	-
ENSMUSG00000043290	Zfp784	zinc finger protein 784 [Source:MGI Symbol%3BAcc:MGI:3606042]	2153	0	0.02	0.01	0	0	0	0	#DIV/0!	#DIV/0!	0.42265	7	5037438	5041445	-	GO:0002244:hematopoietic progenitor cell differentiation;GO:0006357:regulation of transcription from RNA polymerase II promoter;	GO:0005634:nucleus;	GO:0000981:sequence-specific DNA binding RNA polymerase II transcription factor activity;GO:0046872:metal ion binding;GO:0000977:RNA polymerase II regulatory region sequence-specific DNA binding;	-	-
ENSMUSG00000043388	Tmem130	transmembrane protein 130 [Source:MGI Symbol%3BAcc:MGI:3607706]	2903	0	0.07	0.035	0	0	0	0	#DIV/0!	#DIV/0!	0.42265	5	144672725	144698628	-	-	GO:0005794:Golgi apparatus;GO:0000139:Golgi membrane;GO:0005887:integral component of plasma membrane;	-	-	-
ENSMUSG00000043460	Elfn2	leucine rich repeat and fibronectin type III%2C extracellular 2 [Source:MGI Symbol%3BAcc:MGI:3608416]	8112	0.03	0	0.015	0	0	0	0	#DIV/0!	#DIV/0!	0.42265	15	78551531	78602971	-	-	GO:0031012:extracellular matrix;GO:0005615:extracellular space;GO:0016021:integral component of membrane;	GO:0004864:protein phosphatase inhibitor activity;	K17568	-
ENSMUSG00000043531	Sorcs1	sortilin-related VPS10 domain containing receptor 1 [Source:MGI Symbol%3BAcc:MGI:1929666]	8441	0	0.02	0.01	0	0	0.26	0.0866667	0.115385	-3.11548	0.42265	19	50131737	50667084	-	GO:0006892:post-Golgi vesicle-mediated transport;	GO:0005794:Golgi apparatus;GO:0016021:integral component of membrane;GO:0016020:membrane;	-	-	-
ENSMUSG00000043668	Tox3	TOX high mobility group box family member 3 [Source:MGI Symbol%3BAcc:MGI:3039593]	3356	0	0.05	0.025	0	0	0	0	#DIV/0!	#DIV/0!	0.42265	8	90973668	91074971	-	GO:0006915:apoptotic process;GO:0019722:calcium-mediated signaling;GO:0043524:negative regulation of neuron apoptotic process;GO:0045944:positive regulation of transcription from RNA polymerase II promoter;GO:0045893:positive regulation of transcription, DNA-templated;GO:0042981:regulation of apoptotic process;GO:0006357:regulation of transcription from RNA polymerase II promoter;	GO:0005829:cytosol;GO:0005654:nucleoplasm;GO:0005634:nucleus;	GO:0003682:chromatin binding;GO:0031490:chromatin DNA binding;GO:0051219:phosphoprotein binding;GO:0042803:protein homodimerization activity;GO:0003713:transcription coactivator activity;	-	-
ENSMUSG00000043670	Diras1	DIRAS family%2C GTP-binding RAS-like 1 [Source:MGI Symbol%3BAcc:MGI:2183442]	3035	0	0.32	0.16	0	0	0	0	#DIV/0!	#DIV/0!	0.42265	10	80855423	80861496	-	GO:0007165:signal transduction;	GO:0005886:plasma membrane;	GO:0019003:GDP binding;GO:0005525:GTP binding;GO:0003924:GTPase activity;	K07840	-
ENSMUSG00000043747	1520401A03Rik	RIKEN cDNA 1520401A03 gene [Source:MGI Symbol%3BAcc:MGI:2443785]	4111	0	0.11	0.055	0	0	0	0	#DIV/0!	#DIV/0!	0.42265	17	23923462	23941757	-	-	-	-	-	-
ENSMUSG00000043832	Clec4a3	C-type lectin domain family 4%2C member a3 [Source:MGI Symbol%3BAcc:MGI:1920399]	1327	0	1.21	0.605	0	0	0	0	#DIV/0!	#DIV/0!	0.42265	6	122929474	122946834	+	GO:0002250:adaptive immune response;GO:0042590:antigen processing and presentation of exogenous peptide antigen via MHC class I;GO:0036037:CD8-positive, alpha-beta T cell activation;GO:0050832:defense response to fungus;GO:0045087:innate immune response;GO:0001818:negative regulation of cytokine production;GO:0032720:negative regulation of tumor necrosis factor production;GO:0002470:plasmacytoid …	GO:0016021:integral component of membrane;GO:0005886:plasma membrane;	GO:0005509:calcium ion binding;GO:0030246:carbohydrate binding;GO:0005537:mannose binding;GO:0038187:pattern recognition receptor activity;	K10057	-
ENSMUSG00000043857	Mgat5b	mannoside acetylglucosaminyltransferase 5%2C isoenzyme B [Source:MGI Symbol%3BAcc:MGI:3606200]	4596	0	0.05	0.025	0	0	0	0	#DIV/0!	#DIV/0!	0.42265	11	116809689	116877774	+	GO:0006487:protein N-linked glycosylation;GO:0018242:protein O-linked glycosylation via serine;	GO:0005794:Golgi apparatus;GO:0000139:Golgi membrane;GO:0016021:integral component of membrane;	GO:0030144:alpha-1,6-mannosylglycoprotein 6-beta-N-acetylglucosaminyltransferase activity;GO:0030145:manganese ion binding;	K09661	;ko00510 N-Glycan biosynthesis;ko00515 Mannose type O-glycan biosynthesis;ko01100 Metabolic pathways;
ENSMUSG00000043948	Olfr691	olfactory receptor 691 [Source:MGI Symbol%3BAcc:MGI:3030525]	2327	0	0.09	0.045	0	0	0	0	#DIV/0!	#DIV/0!	0.42265	7	104984716	104991477	-	-	GO:0016021:integral component of membrane;GO:0005886:plasma membrane;	GO:0004930:G-protein coupled receptor activity;GO:0004984:olfactory receptor activity;	K04257	;ko04740 Olfactory transduction;
ENSMUSG00000044065	Gm9788	predicted pseudogene 9788 [Source:MGI Symbol%3BAcc:MGI:3704496]	906	0	0.11	0.055	0	0	0	0	#DIV/0!	#DIV/0!	0.42265	19	41448252	41449157	+	GO:0060484:lung-associated mesenchyme development;GO:2000648:positive regulation of stem cell proliferation;GO:0031060:regulation of histone methylation;GO:0019827:stem cell maintenance;GO:0048731:system development;	GO:0005654:nucleoplasm;GO:0005634:nucleus;	GO:0003682:chromatin binding;	-	-
ENSMUSG00000044071	Tafa2	TAFA chemokine like family member 2 [Source:MGI Symbol%3BAcc:MGI:2143691]	4690	0	0.83	0.415	0	0	0	0	#DIV/0!	#DIV/0!	0.42265	10	123099901	123577109	+	GO:0007613:memory;GO:0008542:visual learning;	GO:0005737:cytoplasm;GO:0005615:extracellular space;GO:0005634:nucleus;	GO:0048018:receptor agonist activity;	-	-
ENSMUSG00000044084	Spem2	SPEM family member 2 [Source:MGI Symbol%3BAcc:MGI:1918293]	1640	0	0.03	0.015	0	0	0	0	#DIV/0!	#DIV/0!	0.42265	11	69707392	69709291	-	-	GO:0016021:integral component of membrane;	-	-	-
ENSMUSG00000044125	9530080O11Rik	RIKEN cDNA 9530080O11 gene [Source:MGI Symbol%3BAcc:MGI:2441751]	2295	0	0.02	0.01	0	0	0	0	#DIV/0!	#DIV/0!	0.42265	4	95847948	95855892	-	-	-	-	-	-
ENSMUSG00000044141	E130201H02Rik	RIKEN cDNA E130201H02 gene [Source:MGI Symbol%3BAcc:MGI:1925802]	851	0	0.06	0.03	0	0	0	0	#DIV/0!	#DIV/0!	0.42265	7	120196848	120197698	+	GO:0098761:cellular response to interleukin-7;GO:0070934:CRD-mediated mRNA stabilization;GO:0048598:embryonic morphogenesis;GO:0008544:epidermis development;GO:0001701:in utero embryonic development;GO:1990428:miRNA transport;GO:0006397:mRNA processing;GO:0048255:mRNA stabilization;GO:0043066:negative regulation of apoptotic process;GO:2000773:negative regulation of cellular senescence;GO:0046627…	GO:0070937:CRD-mediated mRNA stability complex;GO:0005737:cytoplasm;GO:0010494:cytoplasmic stress granule;GO:0005829:cytosol;GO:0030425:dendrite;GO:0070062:extracellular exosome;GO:0071204:histone pre-mRNA 3'end processing complex;GO:0043231:intracellular membrane-bounded organelle;GO:1990124:messenger ribonucleoprotein complex;GO:0043025:neuronal cell body;GO:0031965:nuclear membrane;GO:0005634:…	GO:0003682:chromatin binding;GO:0051020:GTPase binding;GO:0035198:miRNA binding;GO:0003729:mRNA binding;GO:0003676:nucleic acid binding;GO:0002039:p53 binding;GO:0003723:RNA binding;GO:0043565:sequence-specific DNA binding;GO:0003697:single-stranded DNA binding;	K09276	-
ENSMUSG00000044206	Vsig4	V-set and immunoglobulin domain containing 4 [Source:MGI Symbol%3BAcc:MGI:2679720]	1484	1.02	0	0.51	0	0	0	0	#DIV/0!	#DIV/0!	0.42265	X	95290809	95337044	-	GO:0006957:complement activation, alternative pathway;GO:0045957:negative regulation of complement activation, alternative pathway;GO:0032703:negative regulation of interleukin-2 production;GO:0043031:negative regulation of macrophage activation;GO:0042130:negative regulation of T cell proliferation;	GO:0016021:integral component of membrane;GO:0032991:macromolecular complex;	GO:0001851:complement component C3b binding;	-	-
ENSMUSG00000044279	Crb3	crumbs family member 3 [Source:MGI Symbol%3BAcc:MGI:2670904]	1564	0	0.07	0.035	0	0	0	0	#DIV/0!	#DIV/0!	0.42265	17	57366105	57372918	+	GO:0045216:cell-cell junction organization;GO:0045198:establishment of epithelial cell apical/basal polarity;GO:1901890:positive regulation of cell junction assembly;GO:0072659:protein localization to plasma membrane;	GO:0045177:apical part of cell;GO:0016324:apical plasma membrane;GO:0005923:bicellular tight junction;GO:0016021:integral component of membrane;GO:0032991:macromolecular complex;	GO:0017124:SH3 domain binding;	K06090	;ko04530 Tight junction;ko05165 Human papillomavirus infection;
ENSMUSG00000044309	Apol7c	apolipoprotein L 7c [Source:MGI Symbol%3BAcc:MGI:1920912]	2060	0	0.08	0.04	0	0	0	0	#DIV/0!	#DIV/0!	0.42265	15	77409052	77417516	-	-	-	-	K14480	-
ENSMUSG00000044361	BC024139	cDNA sequence BC024139 [Source:MGI Symbol%3BAcc:MGI:2442591]	4567	0	0.01	0.005	0	0	0	0	#DIV/0!	#DIV/0!	0.42265	15	76003717	76010796	-	-	-	-	-	-
ENSMUSG00000044581	4932415D10Rik	RIKEN cDNA 4932415D10 gene [Source:MGI Symbol%3BAcc:MGI:3045298]	15111	0.2	0	0.1	0	0	0	0	#DIV/0!	#DIV/0!	0.42265	10	82117950	82152416	-	-	-	-	-	-
ENSMUSG00000044628	Rnf208	ring finger protein 208 [Source:MGI Symbol%3BAcc:MGI:1916096]	1334	0	0.08	0.04	0	0	0	0	#DIV/0!	#DIV/0!	0.42265	2	25132941	25134274	+	GO:0051865:protein autoubiquitination;	GO:0005829:cytosol;GO:0005654:nucleoplasm;	GO:0046872:metal ion binding;GO:0004842:ubiquitin-protein transferase activity;	-	-
ENSMUSG00000044689	Gm13749	predicted gene 13749 [Source:MGI Symbol%3BAcc:MGI:3649721]	1432	0	0.11	0.055	0	0	0.43	0.143333	0.383721	-1.38187	0.42265	1	64003886	64008158	+	-	-	-	-	-
ENSMUSG00000044814	Olfr543	olfactory receptor 543 [Source:MGI Symbol%3BAcc:MGI:3030377]	1456	0	0.11	0.055	0	0	0	0	#DIV/0!	#DIV/0!	0.42265	7	102125786	102130886	-	-	-	-	K04257	;ko04740 Olfactory transduction;
ENSMUSG00000044835	Ankrd45	ankyrin repeat domain 45 [Source:MGI Symbol%3BAcc:MGI:1921094]	3735	0	0.04	0.02	0	0	0	0	#DIV/0!	#DIV/0!	0.42265	1	160970261	160998068	+	-	-	-	-	-
ENSMUSG00000044860	Gm1123	predicted gene 1123 [Source:MGI Symbol%3BAcc:MGI:2685969]	1537	0	0.03	0.015	0	0	0	0	#DIV/0!	#DIV/0!	0.42265	9	98888843	98917768	-	GO:0031532:actin cytoskeleton reorganization;GO:0086067:AV node cell to bundle of His cell communication;GO:0086072:AV node cell-bundle of His cell adhesion involved in cell communication;GO:0055013:cardiac muscle cell development;GO:0045216:cell-cell junction organization;GO:0051607:defense response to virus;GO:0010669:epithelial structure maintenance;GO:0046629:gamma-delta T cell activation;GO:…	GO:0001669:acrosomal vesicle;GO:0005912:adherens junction;GO:0016327:apicolateral plasma membrane;GO:0016323:basolateral plasma membrane;GO:0005923:bicellular tight junction;GO:0044297:cell body;GO:0030054:cell junction;GO:0005911:cell-cell junction;GO:0005737:cytoplasm;GO:0005576:extracellular region;GO:0005615:extracellular space;GO:0030175:filopodium;GO:0030426:growth cone;GO:0005887:integral …	GO:0008013:beta-catenin binding;GO:0050839:cell adhesion molecule binding;GO:0086082:cell adhesive protein binding involved in AV node cell-bundle of His cell communication;GO:0071253:connexin binding;GO:0042802:identical protein binding;GO:0005178:integrin binding;GO:0030165:PDZ domain binding;GO:0005102:receptor binding;GO:0001618:virus receptor activity;	-	-
ENSMUSG00000044988	Ucn3	urocortin 3 [Source:MGI Symbol%3BAcc:MGI:1932970]	1478	0	0.07	0.035	0	0	0	0	#DIV/0!	#DIV/0!	0.42265	13	3990688	3995349	-	GO:0007189:adenylate cyclase-activating G-protein coupled receptor signaling pathway;GO:0071456:cellular response to hypoxia;GO:0031669:cellular response to nutrient levels;GO:0007586:digestion;GO:0009755:hormone-mediated signaling pathway;GO:0007218:neuropeptide signaling pathway;GO:0032024:positive regulation of insulin secretion;GO:0045838:positive regulation of membrane potential;GO:0051412:r…	GO:0030424:axon;GO:0043679:axon terminus;GO:0005615:extracellular space;GO:0043005:neuron projection;GO:0043196:varicosity;	GO:0051431:corticotropin-releasing hormone receptor 2 binding;GO:0051429:corticotropin-releasing hormone receptor binding;GO:0005184:neuropeptide hormone activity;	K05257	;ko04080 Neuroactive ligand-receptor interaction;
ENSMUSG00000045083	Lingo2	leucine rich repeat and Ig domain containing 2 [Source:MGI Symbol%3BAcc:MGI:2442298]	8297	0	0.01	0.005	0	0	0	0	#DIV/0!	#DIV/0!	0.42265	4	35706647	36951747	-	GO:0051965:positive regulation of synapse assembly;	GO:0031012:extracellular matrix;GO:0005615:extracellular space;GO:0016021:integral component of membrane;	-	-	-
ENSMUSG00000045404	Kcnk13	potassium channel%2C subfamily K%2C member 13 [Source:MGI Symbol%3BAcc:MGI:2384976]	3112	0	2.83	1.415	0	0	0	0	#DIV/0!	#DIV/0!	0.42265	12	99930758	100028941	+	GO:0071805:potassium ion transmembrane transport;GO:0034765:regulation of ion transmembrane transport;GO:0030322:stabilization of membrane potential;	GO:0005887:integral component of plasma membrane;	GO:0022841:potassium ion leak channel activity;GO:0005244:voltage-gated ion channel activity;	K04922	-
ENSMUSG00000045440	Insm2	insulinoma-associated 2 [Source:MGI Symbol%3BAcc:MGI:1930787]	2660	0	0.02	0.01	0	0	0	0	#DIV/0!	#DIV/0!	0.42265	12	55646212	55648871	+	GO:0000122:negative regulation of transcription from RNA polymerase II promoter;GO:0045892:negative regulation of transcription, DNA-templated;GO:0030182:neuron differentiation;GO:0010564:regulation of cell cycle process;	GO:0005737:cytoplasm;GO:0005634:nucleus;GO:0017053:transcriptional repressor complex;	GO:0001227:RNA polymerase II transcription regulatory region sequence-specific DNA binding transcription factor activity involved in negative regulation of transcription;GO:0046872:metal ion binding;GO:0000978:RNA polymerase II core promoter proximal region sequence-specific DNA binding;GO:0003714:transcription corepressor activity;	-	-
ENSMUSG00000045629	Sh3tc2	SH3 domain and tetratricopeptide repeats 2 [Source:MGI Symbol%3BAcc:MGI:2444417]	5795	0	0.39	0.195	0	0	0	0	#DIV/0!	#DIV/0!	0.42265	18	62086146	62157473	+	GO:0022011:myelination in peripheral nervous system;GO:0032287:peripheral nervous system myelin maintenance;GO:1901184:regulation of ERBB signaling pathway;GO:0033157:regulation of intracellular protein transport;	GO:0031410:cytoplasmic vesicle;GO:0005886:plasma membrane;	-	-	-
ENSMUSG00000045662	Henmt1	HEN1 methyltransferase homolog 1 (Arabidopsis) [Source:MGI Symbol%3BAcc:MGI:1913965]	2476	0	0.29	0.145	0	0	0	0	#DIV/0!	#DIV/0!	0.42265	3	108847375	108868090	+	GO:0034587:piRNA metabolic process;GO:0030422:production of siRNA involved in RNA interference;GO:0001510:RNA methylation;	GO:0005737:cytoplasm;GO:0005829:cytosol;GO:0005634:nucleus;GO:0043186:P granule;	GO:0046872:metal ion binding;GO:0008171:O-methyltransferase activity;GO:0003723:RNA binding;GO:0008173:RNA methyltransferase activity;GO:0090486:small RNA 2'-O-methyltransferase;	-	-
ENSMUSG00000045775	Slc16a5	solute carrier family 16 (monocarboxylic acid transporters)%2C member 5 [Source:MGI Symbol%3BAcc:MGI:2443515]	3699	0	0.07	0.035	0	0	0	0	#DIV/0!	#DIV/0!	0.42265	11	115353300	115365224	+	GO:0015718:monocarboxylic acid transport;	GO:0016021:integral component of membrane;GO:0005887:integral component of plasma membrane;	GO:0008028:monocarboxylic acid transmembrane transporter activity;GO:0015293:symporter activity;	K08182	-
ENSMUSG00000045903	Npas4	neuronal PAS domain protein 4 [Source:MGI Symbol%3BAcc:MGI:2664186]	4136	0	0.05	0.025	0	0	0	0	#DIV/0!	#DIV/0!	0.42265	19	5034383	5040344	-	GO:0030154:cell differentiation;GO:0071386:cellular response to corticosterone stimulus;GO:0060079:regulation of excitatory postsynaptic membrane potential;GO:0060080:regulation of inhibitory postsynaptic membrane potential;GO:0007612:learning;GO:0007616:long-term memory;GO:0045944:positive regulation of transcription from RNA polymerase II promoter;GO:0045893:positive regulation of transcription…	GO:0005634:nucleus;GO:0098794:postsynapse;GO:0005667:transcription factor complex;	GO:0001228:RNA polymerase II transcription regulatory region sequence-specific DNA binding transcription factor activity involved in positive regulation of transcription;GO:0000981:sequence-specific DNA binding RNA polymerase II transcription factor activity;GO:0046982:protein heterodimerization activity;GO:0044877:macromolecular complex binding;GO:0000978:RNA polymerase II core promoter proximal…	-	-
ENSMUSG00000045994	B3gat1	beta-1%2C3-glucuronyltransferase 1 (glucuronosyltransferase P) [Source:MGI Symbol%3BAcc:MGI:1924148]	4960	0	0.02	0.01	0	0	0	0	#DIV/0!	#DIV/0!	0.42265	9	26645024	26674397	+	GO:0005975:carbohydrate metabolic process;GO:0071456:cellular response to hypoxia;GO:0050650:chondroitin sulfate proteoglycan biosynthetic process;GO:0006486:protein glycosylation;	GO:0005789:endoplasmic reticulum membrane;GO:0005576:extracellular region;GO:0005796:Golgi lumen;GO:0000139:Golgi membrane;GO:0016021:integral component of membrane;	GO:0015018:galactosylgalactosylxylosylprotein 3-beta-glucuronosyltransferase activity;GO:0046872:metal ion binding;GO:0008499:UDP-galactose:beta-N-acetylglucosamine beta-1,3-galactosyltransferase activity;	K00735	;ko00515 Mannose type O-glycan biosynthesis;ko01100 Metabolic pathways;
ENSMUSG00000046006	Gapt	Grb2-binding adaptor%2C transmembrane [Source:MGI Symbol%3BAcc:MGI:3608341]	2081	0	0.07	0.035	0	0	0	0	#DIV/0!	#DIV/0!	0.42265	13	110489150	110493733	-	GO:0001782:B cell homeostasis;GO:0002322:B cell proliferation involved in immune response;	GO:0005794:Golgi apparatus;GO:0016021:integral component of membrane;GO:0043231:intracellular membrane-bounded organelle;GO:0005886:plasma membrane;	-	-	-
ENSMUSG00000046108	Il17c	interleukin 17C [Source:MGI Symbol%3BAcc:MGI:2446486]	719	0	0.22	0.11	0	0	0	0	#DIV/0!	#DIV/0!	0.42265	8	123148759	123150378	+	GO:0006954:inflammatory response;GO:0030223:neutrophil differentiation;GO:1900017:positive regulation of cytokine production involved in inflammatory response;	GO:0005615:extracellular space;	GO:0005125:cytokine activity;	K05491	;ko04060 Cytokine-cytokine receptor interaction;ko04657 IL-17 signaling pathway;
ENSMUSG00000046160	Olig1	oligodendrocyte transcription factor 1 [Source:MGI Symbol%3BAcc:MGI:1355334]	2162	0	0.05	0.025	0	0	0	0	#DIV/0!	#DIV/0!	0.42265	16	91066660	91068821	+	GO:0030182:neuron differentiation;GO:0048663:neuron fate commitment;GO:0014003:oligodendrocyte development;GO:0006357:regulation of transcription from RNA polymerase II promoter;GO:0006355:regulation of transcription, DNA-templated;	GO:0005634:nucleus;GO:0005667:transcription factor complex;	GO:0003700:sequence-specific DNA binding transcription factor activity;GO:0000981:sequence-specific DNA binding RNA polymerase II transcription factor activity;GO:0046983:protein dimerization activity;GO:0000978:RNA polymerase II core promoter proximal region sequence-specific DNA binding;	K09085	-
ENSMUSG00000046204	Pnma2	paraneoplastic antigen MA2 [Source:MGI Symbol%3BAcc:MGI:2444129]	5976	0	0.16	0.08	0	0	0	0	#DIV/0!	#DIV/0!	0.42265	14	67148619	67158472	+	-	GO:0005730:nucleolus;	-	-	-
ENSMUSG00000046215	Rprml	reprimo-like [Source:MGI Symbol%3BAcc:MGI:2144486]	1010	0	0.05	0.025	0	0	0	0	#DIV/0!	#DIV/0!	0.42265	11	103540396	103541405	+	-	GO:0016021:integral component of membrane;	-	K10128	;ko04115 p53 signaling pathway;
ENSMUSG00000046367	Mgat4e	MGAT4 family%2C member E [Source:MGI Symbol%3BAcc:MGI:1918251]	1832	0	0.03	0.015	0	0	0	0	#DIV/0!	#DIV/0!	0.42265	1	134468679	134477420	-	GO:0006487:protein N-linked glycosylation;	-	GO:0008375:acetylglucosaminyltransferase activity;	-	-
ENSMUSG00000046585	Cfap58	cilia and flagella associated protein 58 [Source:MGI Symbol%3BAcc:MGI:2685815]	3500	0	0.13	0.065	0	0	0.46	0.153333	0.423913	-1.23816	0.42265	19	47926114	48023826	+	GO:0030317:sperm motility;GO:0007288:sperm axoneme assembly;	GO:0005856:cytoskeleton;GO:0097225:sperm midpiece;	-	-	-
ENSMUSG00000046683	0610025J13Rik	RIKEN cDNA 0610025J13 gene [Source:MGI Symbol%3BAcc:MGI:1915618]	1121	0	0.05	0.025	0	0	0	0	#DIV/0!	#DIV/0!	0.42265	4	98209635	98220028	+	-	-	-	-	-
ENSMUSG00000046793	Gpr61	G protein-coupled receptor 61 [Source:MGI Symbol%3BAcc:MGI:2441719]	3686	0	0.01	0.005	0	0	0	0	#DIV/0!	#DIV/0!	0.42265	3	108055637	108062198	-	GO:0007186:G-protein coupled receptor signaling pathway;GO:0043950:positive regulation of cAMP-mediated signaling;	GO:0005768:endosome;GO:0010008:endosome membrane;GO:0016021:integral component of membrane;GO:0005886:plasma membrane;GO:0043235:receptor complex;	GO:0004930:G-protein coupled receptor activity;	K08414	-
ENSMUSG00000046840	Hnf4aos	hepatic nuclear factor 4 alpha%2C opposite strand [Source:MGI Symbol%3BAcc:MGI:1915564]	961	0	0.11	0.055	0	0	0	0	#DIV/0!	#DIV/0!	0.42265	2	163335721	163383641	-	-	-	-	-	-
ENSMUSG00000046881	Olfr374	olfactory receptor 374 [Source:MGI Symbol%3BAcc:MGI:3030208]	8846	0.37	0	0.185	0	0	0.02	0.00666667	27.75	4.79442	0.42265	8	72860884	72872044	+	-	GO:0016021:integral component of membrane;GO:0005886:plasma membrane;	GO:0004930:G-protein coupled receptor activity;GO:0004984:olfactory receptor activity;	K04257	;ko04740 Olfactory transduction;
ENSMUSG00000046961	Gpr156	G protein-coupled receptor 156 [Source:MGI Symbol%3BAcc:MGI:2653880]	4584	0	0.14	0.07	0	0	0	0	#DIV/0!	#DIV/0!	0.42265	16	37736858	37827892	+	GO:0007214:gamma-aminobutyric acid signaling pathway;	GO:0038039:G-protein coupled receptor heterodimeric complex;GO:0005886:plasma membrane;GO:0045211:postsynaptic membrane;	GO:0004965:G-protein coupled GABA receptor activity;GO:0004888:transmembrane signaling receptor activity;	K04617	;ko04080 Neuroactive ligand-receptor interaction;
ENSMUSG00000046999	1110032F04Rik	RIKEN cDNA 1110032F04 gene [Source:MGI Symbol%3BAcc:MGI:1915975]	2578	0	0.2	0.1	0	0	0	0	#DIV/0!	#DIV/0!	0.42265	3	68776919	68779496	+	-	GO:0016021:integral component of membrane;	-	-	-
ENSMUSG00000047061	Gm9817	predicted gene 9817 [Source:MGI Symbol%3BAcc:MGI:3809102]	2531	0	0.02	0.01	0	0	0	0	#DIV/0!	#DIV/0!	0.42265	13	45232168	45234698	+	-	-	-	-	-
ENSMUSG00000047161	Chst9	carbohydrate (N-acetylgalactosamine 4-0) sulfotransferase 9 [Source:MGI Symbol%3BAcc:MGI:1918617]	1934	0	0.08	0.04	0	0	0	0	#DIV/0!	#DIV/0!	0.42265	18	15584981	15893214	-	GO:0016051:carbohydrate biosynthetic process;GO:0030166:proteoglycan biosynthetic process;GO:0006790:sulfur compound metabolic process;	GO:0000139:Golgi membrane;GO:0016021:integral component of membrane;	GO:0001537:N-acetylgalactosamine 4-O-sulfotransferase activity;GO:0008146:sulfotransferase activity;	K09673	;ko00513 Various types of N-glycan biosynthesis;ko01100 Metabolic pathways;
ENSMUSG00000047253	Krtap1-5	keratin associated protein 1-5 [Source:MGI Symbol%3BAcc:MGI:1916914]	1041	0	0.15	0.075	0	0	0	0	#DIV/0!	#DIV/0!	0.42265	11	99470802	99471842	-	-	GO:0045095:keratin filament;	-	-	-
ENSMUSG00000047259	Mc4r	melanocortin 4 receptor [Source:MGI Symbol%3BAcc:MGI:99457]	2803	0	1.41	0.705	0	0	0.14	0.0466667	15.1071	3.91716	0.42265	18	66990775	66993577	-	GO:0007189:adenylate cyclase-activating G-protein coupled receptor signaling pathway;GO:0002024:diet induced thermogenesis;GO:0006112:energy reserve metabolic process;GO:0007631:feeding behavior;GO:0030073:insulin secretion;GO:2000252:negative regulation of feeding behavior;GO:0045780:positive regulation of bone resorption;GO:0060259:regulation of feeding behavior;GO:2000821:regulation of groomin…	GO:0005737:cytoplasm;GO:0016021:integral component of membrane;GO:0005634:nucleus;GO:0005886:plasma membrane;	GO:0004930:G-protein coupled receptor activity;GO:0042562:hormone binding;GO:0004977:melanocortin receptor activity;GO:0004980:melanocyte-stimulating hormone receptor activity;GO:0042923:neuropeptide binding;GO:0017046:peptide hormone binding;GO:0031625:ubiquitin protein ligase binding;	K04202	;ko04080 Neuroactive ligand-receptor interaction;
ENSMUSG00000047441	Antxrl	anthrax toxin receptor-like [Source:MGI Symbol%3BAcc:MGI:1925726]	2821	0	0.11	0.055	0	0	0	0	#DIV/0!	#DIV/0!	0.42265	14	33774664	33798362	+	GO:1901998:toxin transport;	GO:0009986:cell surface;GO:0016021:integral component of membrane;GO:0005886:plasma membrane;	GO:0046872:metal ion binding;GO:0004888:transmembrane signaling receptor activity;	-	-
ENSMUSG00000047485	Klhl34	kelch-like 34 [Source:MGI Symbol%3BAcc:MGI:2685234]	1935	0	0.32	0.16	0	0	0	0	#DIV/0!	#DIV/0!	0.42265	X	156601431	156603365	+	-	GO:0005615:extracellular space;	-	K10469	-
ENSMUSG00000047507	Baiap3	BAI1-associated protein 3 [Source:MGI Symbol%3BAcc:MGI:2685783]	5112	0	0.04	0.02	0	0	2.5	0.833333	0.024	-5.38082	0.42265	17	25461633	25475338	-	GO:1990502:dense core granule maturation;GO:0006887:exocytosis;GO:0007186:G-protein coupled receptor signaling pathway;GO:0050804:regulation of synaptic transmission;GO:0035774:positive regulation of insulin secretion involved in cellular response to glucose stimulus;GO:0001956:positive regulation of neurotransmitter secretion;GO:0050795:regulation of behavior;GO:0032228:regulation of synaptic tr…	GO:0005829:cytosol;GO:0031902:late endosome membrane;GO:0005886:plasma membrane;GO:0098793:presynapse;GO:0055038:recycling endosome membrane;GO:0032588:trans-Golgi network membrane;	GO:0005509:calcium ion binding;GO:0005543:phospholipid binding;GO:0000149:SNARE binding;GO:0019905:syntaxin binding;	K15621	;ko05202 Transcriptional misregulation in cancer;
ENSMUSG00000047517	Dmbt1	deleted in malignant brain tumors 1 [Source:MGI Symbol%3BAcc:MGI:106210]	7718	0	0.11	0.055	0	0	0	0	#DIV/0!	#DIV/0!	0.42265	7	130633776	130723357	+	GO:0001824:blastocyst development;GO:0030154:cell differentiation;GO:0006952:defense response;GO:0050829:defense response to Gram-negative bacterium;GO:0050830:defense response to Gram-positive bacterium;GO:0042494:detection of bacterial lipoprotein;GO:0043152:induction of bacterial agglutination;GO:0001833:inner cell mass cell proliferation;GO:0030858:positive regulation of epithelial cell diffe…	GO:0005737:cytoplasm;GO:0031012:extracellular matrix;GO:0005615:extracellular space;GO:0019898:extrinsic component of membrane;GO:0016021:integral component of membrane;GO:0030670:phagocytic vesicle membrane;GO:0030658:transport vesicle membrane;GO:0042589:zymogen granule membrane;	GO:0003677:DNA binding;GO:0050840:extracellular matrix binding;GO:0001530:lipopolysaccharide binding;GO:0070891:lipoteichoic acid binding;GO:0038187:pattern recognition receptor activity;GO:0005044:scavenger receptor activity;GO:0035375:zymogen binding;	K13912	;ko04970 Salivary secretion;
ENSMUSG00000047565	Acot10	acyl-CoA thioesterase 10 [Source:MGI Symbol%3BAcc:MGI:1928940]	1537	0	0.03	0.015	0	0	0	0	#DIV/0!	#DIV/0!	0.42265	15	20665300	20666836	-	GO:0006637:acyl-CoA metabolic process;	GO:0005739:mitochondrion;	GO:0047617:acyl-CoA hydrolase activity;GO:0052689:carboxylic ester hydrolase activity;	K17361	-
ENSMUSG00000047586	Nccrp1	non-specific cytotoxic cell receptor protein 1 homolog (zebrafish) [Source:MGI Symbol%3BAcc:MGI:2685009]	1531	0	0.03	0.015	0	0	0	0	#DIV/0!	#DIV/0!	0.42265	7	28243021	28246679	-	GO:0006516:glycoprotein catabolic process;GO:0008284:positive regulation of cell proliferation;GO:0016567:protein ubiquitination;GO:0031146:SCF-dependent proteasomal ubiquitin-dependent protein catabolic process;GO:0030433:ER-associated ubiquitin-dependent protein catabolic process;	GO:0005737:cytoplasm;GO:0019005:SCF ubiquitin ligase complex;	-	-	-
ENSMUSG00000047592	Nxpe5	neurexophilin and PC-esterase domain family%2C member 5 [Source:MGI Symbol%3BAcc:MGI:3584036]	4473	0	0.1	0.05	0	0	0.59	0.196667	0.254237	-1.97575	0.42265	5	138224160	138251625	+	-	-	-	-	-
ENSMUSG00000047658	Gal3st3	galactose-3-O-sulfotransferase 3 [Source:MGI Symbol%3BAcc:MGI:3617843]	2421	0	0.02	0.01	0	0	0	0	#DIV/0!	#DIV/0!	0.42265	19	5348359	5358766	+	GO:0009247:glycolipid biosynthetic process;	GO:0032580:Golgi cisterna membrane;GO:0016021:integral component of membrane;	GO:0050694:galactose 3-O-sulfotransferase activity;GO:0001733:galactosylceramide sulfotransferase activity;GO:0008146:sulfotransferase activity;	K09676	-
ENSMUSG00000047844	Bex4	brain expressed X-linked 4 [Source:MGI Symbol%3BAcc:MGI:3606746]	837	0	0.25	0.125	0	0	0	0	#DIV/0!	#DIV/0!	0.42265	X	135039745	135041192	+	GO:0007059:chromosome segregation;GO:0030334:regulation of cell migration;GO:0042127:regulation of cell proliferation;GO:0007346:regulation of mitotic cell cycle;	GO:0005737:cytoplasm;GO:0005829:cytosol;GO:0005874:microtubule;GO:0005654:nucleoplasm;GO:0005634:nucleus;GO:0000922:spindle pole;	GO:0043014:alpha-tubulin binding;GO:0042826:histone deacetylase binding;	-	-
ENSMUSG00000047898	Ccr4	chemokine (C-C motif) receptor 4 [Source:MGI Symbol%3BAcc:MGI:107824]	3093	0	0.02	0.01	0	0	0	0	#DIV/0!	#DIV/0!	0.42265	9	114319384	114333984	-	GO:0019722:calcium-mediated signaling;GO:0060326:cell chemotaxis;GO:0006935:chemotaxis;GO:0048872:homeostasis of number of cells;GO:0006955:immune response;GO:0006954:inflammatory response;GO:0001764:neuron migration;GO:0007204:positive regulation of cytosolic calcium ion concentration;GO:0050927:positive regulation of positive chemotaxis;GO:0046677:response to antibiotic;GO:0009617:response to b…	GO:0009897:external side of plasma membrane;GO:0016021:integral component of membrane;GO:0043025:neuronal cell body;GO:0005886:plasma membrane;	GO:0019957:C-C chemokine binding;GO:0016493:C-C chemokine receptor activity;	K04179	;ko04060 Cytokine-cytokine receptor interaction;ko04061 Viral protein interaction with cytokine and cytokine receptor;ko04062 Chemokine signaling pathway;ko05167 Kaposi sarcoma-associated herpesvirus infection;ko05203 Viral carcinogenesis;
ENSMUSG00000047938	4930483J18Rik	RIKEN cDNA 4930483J18 gene [Source:MGI Symbol%3BAcc:MGI:1914888]	1179	0	0.04	0.02	0	0	0	0	#DIV/0!	#DIV/0!	0.42265	15	81074975	81076964	+	-	-	-	-	-
ENSMUSG00000048108	Tmem72	transmembrane protein 72 [Source:MGI Symbol%3BAcc:MGI:2442707]	17177	0	0.01	0.005	0	0	0.04	0.0133333	0.375	-1.41504	0.42265	6	116656024	116693874	-	-	GO:0016021:integral component of membrane;	-	-	-
ENSMUSG00000048142	Nat8l	N-acetyltransferase 8-like [Source:MGI Symbol%3BAcc:MGI:2447776]	6670	0	0.04	0.02	0	0	0.55	0.183333	0.109091	-3.1964	0.42265	5	34153328	34163260	+	GO:0051586:positive regulation of dopamine uptake involved in synaptic transmission;	GO:0005737:cytoplasm;GO:0005789:endoplasmic reticulum membrane;GO:0016021:integral component of membrane;GO:0031966:mitochondrial membrane;GO:0030867:rough endoplasmic reticulum membrane;	GO:0017188:aspartate N-acetyltransferase activity;GO:0008080:N-acetyltransferase activity;	K18309	;ko00250 Alanine, aspartate and glutamate metabolism;ko01100 Metabolic pathways;
ENSMUSG00000048148	Nwd1	NACHT and WD repeat domain containing 1 [Source:MGI Symbol%3BAcc:MGI:2442268]	12067	0	0.2	0.1	0	0	0.02	0.00666667	15	3.90689	0.42265	8	73373339	73444504	+	GO:0032088:negative regulation of NF-kappaB transcription factor activity;GO:0010628:positive regulation of gene expression;	GO:0005829:cytosol;GO:0005730:nucleolus;	GO:0005524:ATP binding;	-	-
ENSMUSG00000048230	Fbxo43	F-box protein 43 [Source:MGI Symbol%3BAcc:MGI:1926053]	4035	0	0.03	0.015	0	0	0	0	#DIV/0!	#DIV/0!	0.42265	15	36150206	36165030	-	GO:0051321:meiotic cell cycle;GO:0045835:negative regulation of meiotic nuclear division;GO:0042177:negative regulation of protein catabolic process;GO:0016567:protein ubiquitination;GO:0040020:regulation of meiotic nuclear division;GO:0007088:regulation of mitotic nuclear division;	GO:0005634:nucleus;	GO:0046872:metal ion binding;	K10318	;ko04114 Oocyte meiosis;
ENSMUSG00000048473	Sult6b2	sulfotransferase family 6B%2C member 2 [Source:MGI Symbol%3BAcc:MGI:2685612]	2160	0	0.19	0.095	0	0	0	0	#DIV/0!	#DIV/0!	0.42265	6	142730930	142750228	-	-	-	-	-	-
[truncated: 56,017 more rows]
