# Supplementary material for: Basonuclin-2 promotes fracture repair through NuRD-dependent chromatin remodeling in periosteal stem cells
Source: EMBO J. 2025 Dec 22;45(4):1060–76. doi: 10.1038/s44318-025-00664-1 (PMC12910080; doi:10.1038/s44318-025-00664-1)
Supplement: Supplementary file 3 — Source data Fig. 1 [file 44318_2025_664_MOESM3_ESM.zip › Figure 1/1D/qPCR of PO_Callus SSCs.xlsx]

## Sheet: Sheet1
Well	Target	Sample	Cq			Relative expression
A01	Bnc2-3	Ca-1	26.6338	0.357516	0.285771
A02	Bnc2-3	Ca-1	26.622	0.360457	0.288122	0.322967
A03	Bnc2-3	Ca-2	27.0066	0.281107	0.321334
A04	Bnc2-3	Ca-2	26.8498	0.313371	0.358215	0.318507
A05	Bnc2-3	Ca-3	26.4624	0.345995	0.368076
A06	Bnc2-3	Ca-3	26.4827	0.341164	0.362937	0.354543
A07	Bnc2-3	Ca-4	26.915	0.282375	0.270286
A08	Bnc2-3	Ca-4	27.1704	0.236556	0.226428	0.253911
A09	Bnc2-3	Ca-5	26.5059	0.289951	0.296153
A10	Bnc2-3	Ca-5	26.5798	0.275468	0.28136	0.285733
B01	Bnc2-3	PO-1	27.6381	0.207111	0.201799
B02	Bnc2-3	PO-1	28.0277	0.158104	0.154049	0.180266
B03	Bnc2-3	PO-2	27.2687	0.19946	0.249177
B04	Bnc2-3	PO-2	27.5587	0.163142	0.203807	0.203897
B05	Bnc2-3	PO-3	29.1006	0.0445078	0.0342102
B06	Bnc2-3	PO-3	29.2433	0.040314	0.0309867	0.0375047
B07	Bnc2-3	PO-4	27.672	0.127753	0.143548
B08	Bnc2-3	PO-4	28.0361	0.0992619	0.111534	0.120524
B09	Bnc2-3	PO-5	27.8073	0.178099	0.198178
B10	Bnc2-3	PO-5	27.9478	0.161568	0.179783	0.179407
D01	Hprt	Ca-1	25.1499	1	0.799323
D02	Hprt	Ca-1	24.8268	1.25106	1
D03	Hprt	Ca-2	25.1758	1	1.1431
D04	Hprt	Ca-2	25.3687	0.874812	1
D05	Hprt	Ca-3	24.9312	1	1.06382
D06	Hprt	Ca-3	25.0205	0.94001	1
D07	Hprt	Ca-4	25.0907	1	0.957185
D08	Hprt	Ca-4	25.0275	1.04473	1
D09	Hprt	Ca-5	24.7198	1	1.02139
D10	Hprt	Ca-5	24.7503	0.979057	1
C01	Hprt	PO-1	25.3666	1	0.974352
C02	Hprt	PO-1	25.3291	1.02632	1
C03	Hprt	PO-2	24.9429	1	1.24926
C04	Hprt	PO-2	25.264	0.800475	1
C05	Hprt	PO-3	24.6108	1	0.768634
C06	Hprt	PO-3	24.2311	1.30101	1
C07	Hprt	PO-4	24.7035	1	1.12363
C08	Hprt	PO-4	24.8717	0.88997	1
C09	Hprt	PO-5	25.318	1	1.11274
C10	Hprt	PO-5	25.4721	0.898683	1
