# Supplementary material for: Basonuclin-2 promotes fracture repair through NuRD-dependent chromatin remodeling in periosteal stem cells
Source: EMBO J. 2025 Dec 22;45(4):1060–76. doi: 10.1038/s44318-025-00664-1 (PMC12910080; doi:10.1038/s44318-025-00664-1)
Supplement: Supplementary file 3 — Source data Fig. 1 [file 44318_2025_664_MOESM3_ESM.zip › Figure 1/1F/Bnc2-GFP+ percentage of 0dpf and 3dpf.xlsx]

## Sheet: Sheet1
		GFP	DAPI	Ratio	%
	Fra D0	5	174	0.0287356	2.87356
		11	184	0.0597826	5.97826				<0.0001
		3	179	0.0167598	1.67598
		3	140	0.0214286	2.14286
		12	189	0.0634921	6.34921
		5	142	0.0352113	3.52113
	Fra D3	228	1103	0.206709	20.6709
		241	783	0.307791	30.7791
		235	1178	0.199491	19.9491
		97	476	0.203782	20.3782
		129	757	0.17041	17.041
		466	1279	0.364347	36.4347
