# Supplementary material for: Basonuclin-2 promotes fracture repair through NuRD-dependent chromatin remodeling in periosteal stem cells
Source: EMBO J. 2025 Dec 22;45(4):1060–76. doi: 10.1038/s44318-025-00664-1 (PMC12910080; doi:10.1038/s44318-025-00664-1)
Supplement: Supplementary file 3 — Source data Fig. 1 [file 44318_2025_664_MOESM3_ESM.zip › Figure 1/1H/Percentage of SSCs in Bnc2-GFP+_- cells (Quantitative statistics of flow cytometry analysis).xlsx]

## Sheet: Sheet1
		Bnc2-GFP+ / %				Bnc2-GFP- %
		BCSP	Pre-BCSP	SSC		BCSP	Pre-BCSP	SSC
#11		23	43.2	33.8		4.38	93.3	1.94
#12		27	50	24.3		4.5	93.9	1.46
#13		11.4	41.8	48.1		2.69	95.6	1.39
#14		30.2	37.7	32.1		4.78	93.3	1.51
#15		13.6	59.1	27.3		5.65	92.4	1.63
#16		25	48.5	23.5		4.33	93.3	2.22
#17		24	54.7	21.3		5.24	93.1	1.32
#18		24.1	51.8	24.1		5.22	93	1.4
Mean		22.3	48.3	29.3		4.6	93.5	1.61
