# Supplementary material for: Basonuclin-2 promotes fracture repair through NuRD-dependent chromatin remodeling in periosteal stem cells
Source: EMBO J. 2025 Dec 22;45(4):1060–76. doi: 10.1038/s44318-025-00664-1 (PMC12910080; doi:10.1038/s44318-025-00664-1)
Supplement: Supplementary file 3 — Source data Fig. 1 [file 44318_2025_664_MOESM3_ESM.zip › Figure 1/1I/Number of SSCs in Bnc2-GFP+_- cells (Quantitative statistics of flow cytometry analysis).xlsx]

## Sheet: Sheet1
		Bnc2-GFP+ SSCs /10^4 cells			~ Bnc2-GFP+ SSCs per mice				Bnc2-GFP- SSCs /10^4 cells			~ Bnc2-GFP- SSCs per mice
#11		28.1183			2811.83				57.3614			5736.14
#12		19.7867			1978.67				37.375			3737.5
#13		41.8502			4185.02				66.0793			6607.93
#14		18.2032			1820.32				48.185			4818.5
#15		18.8976			1889.76				57.7428			5774.28
#16		18.2732			1827.32				67.3824			6738.24
#17		17.1969			1719.69				40.8426			4084.26
#18		21.5401			2154.01				45.2342			4523.42
