# Supplementary material for: Basonuclin-2 promotes fracture repair through NuRD-dependent chromatin remodeling in periosteal stem cells
Source: EMBO J. 2025 Dec 22;45(4):1060–76. doi: 10.1038/s44318-025-00664-1 (PMC12910080; doi:10.1038/s44318-025-00664-1)
Supplement: Supplementary file 4 — Source data Fig. 2 [file 44318_2025_664_MOESM4_ESM.zip]

Archive with 23 entries (17 files):
- Figure 2/
- Figure 2/2B/
- Figure 2/2B/2B-i.tif
- Figure 2/2B/2B-ii.tif
- Figure 2/2B/2B-iii.tif
- Figure 2/2B/2B-iv.tif
- Figure 2/2B/2B_left.tif
- Figure 2/2D/
- Figure 2/2D/2D-i.tif
- Figure 2/2D/2D-ii.tif
- Figure 2/2D/2D-iii.tif
- Figure 2/2D/2D-iv.tif
- Figure 2/2D/2D_left.tif
- Figure 2/2F/
- Figure 2/2F/2F-i.tif
- Figure 2/2F/2F-ii.tif
- Figure 2/2F/2F-iii.tif
- Figure 2/2F/2F-iv.tif
- Figure 2/2F/2F_left.tif
- Figure 2/2H/
- Figure 2/2H/Flow cytometry analysis of the proportion of Bnc2-creER+ cells in long bone.pdf
- Figure 2/2I/
- Figure 2/2I/Percentage of Bnc2-creER+ cells in long bone (Quantitative statistics of flow cytometry analysis).xlsx
