# Supplementary material for: Basonuclin-2 promotes fracture repair through NuRD-dependent chromatin remodeling in periosteal stem cells
Source: EMBO J. 2025 Dec 22;45(4):1060–76. doi: 10.1038/s44318-025-00664-1 (PMC12910080; doi:10.1038/s44318-025-00664-1)
Supplement: Supplementary file 4 — Source data Fig. 2 [file 44318_2025_664_MOESM4_ESM.zip › Figure 2/2I/Percentage of Bnc2-creER+ cells in long bone (Quantitative statistics of flow cytometry analysis).xlsx]

## Sheet: Sheet1
		Lin-	Ai9+ Lin-			Lin-	Ai9+ Lin-			Lin-	Ai9+ Lin-
B8589	PO 89.fcs	80.4 %	5.03 %		ME 89.fcs	50.4 %	0.37 %		BM 89.fcs	27.4 %	0.019 %
B8592	PO 92.fcs	77.4 %	8.29 %		ME 92.fcs	49.9 %	0.20 %		BM 92.fcs	25.6 %	0.020 %
B8596	PO 96.fcs	83.9 %	5.66 %		ME 96.fcs	49.9 %	0.33 %		BM 96.fcs	23.5 %	0.022 %
B8597	PO 97.fcs	75.9 %	9.56 %		ME 97.fcs	49.4 %	0.64 %		BM 97.fcs	24.8 %	0.020 %
B8598	PO 98.fcs	79.9 %	3.85 %		ME 98.fcs	58.7 %	0.21 %		BM 98.fcs	27.0 %	0.078 %
