# Supplementary material for: Basonuclin-2 promotes fracture repair through NuRD-dependent chromatin remodeling in periosteal stem cells
Source: EMBO J. 2025 Dec 22;45(4):1060–76. doi: 10.1038/s44318-025-00664-1 (PMC12910080; doi:10.1038/s44318-025-00664-1)
Supplement: Supplementary file 5 — Source data Fig. 3 [file 44318_2025_664_MOESM5_ESM.zip]

Archive with 21 entries (15 files):
- Figure 3/
- Figure 3/3B/
- Figure 3/3B/3B-i.tif
- Figure 3/3B/3B-ii.tif
- Figure 3/3B/3B_left.tif
- Figure 3/3C/
- Figure 3/3C/3C-i.tif
- Figure 3/3C/3C-ii.tif
- Figure 3/3C/3C_left.tif
- Figure 3/3D/
- Figure 3/3D/3D-i.tif
- Figure 3/3D/3D-ii.tif
- Figure 3/3D/3D_left.tif
- Figure 3/3E/
- Figure 3/3E/3E-i.tif
- Figure 3/3E/3E-ii.tif
- Figure 3/3E/3E_left.tif
- Figure 3/3G/
- Figure 3/3G/3G-i.tif
- Figure 3/3G/3G-ii.tif
- Figure 3/3G/3G_left.tif
