# Supplementary material for: Basonuclin-2 promotes fracture repair through NuRD-dependent chromatin remodeling in periosteal stem cells
Source: EMBO J. 2025 Dec 22;45(4):1060–76. doi: 10.1038/s44318-025-00664-1 (PMC12910080; doi:10.1038/s44318-025-00664-1)
Supplement: Supplementary file 6 — Source data Fig. 4 [file 44318_2025_664_MOESM6_ESM.zip]

Archive with 17 entries (12 files):
- Figure 4/
- Figure 4/4B/
- Figure 4/4B/4B.tif
- Figure 4/4D/
- Figure 4/4D/4D-i.tif
- Figure 4/4D/4D-ii.tif
- Figure 4/4D/4D-iii.tif
- Figure 4/4D/4D-iv.tif
- Figure 4/4D/4D_left.tif
- Figure 4/4E/
- Figure 4/4E/4E-i.tif
- Figure 4/4E/4E-ii.tif
- Figure 4/4E/4E_left.tif
- Figure 4/4F/
- Figure 4/4F/4F-i.tif
- Figure 4/4F/4F-ii.tif
- Figure 4/4F/4F_left.tif
