# Supplementary material for: Basonuclin-2 promotes fracture repair through NuRD-dependent chromatin remodeling in periosteal stem cells
Source: EMBO J. 2025 Dec 22;45(4):1060–76. doi: 10.1038/s44318-025-00664-1 (PMC12910080; doi:10.1038/s44318-025-00664-1)
Supplement: Supplementary file 7 — Source data Fig. 5 [file 44318_2025_664_MOESM7_ESM.zip]

Archive with 38 entries (30 files):
- Figure 5/
- Figure 5/5C/
- Figure 5/5C/Ctrl_ 14 dpf.tif
- Figure 5/5C/Ctrl_ 21 dpf.tif
- Figure 5/5C/Ctrl_ 28 dpf.tif
- Figure 5/5C/Ctrl_ 7 dpf.tif
- Figure 5/5C/LepR-creER;Bnc2_ 14 dpf.tif
- Figure 5/5C/LepR-creER;Bnc2_ 21 dpf.tif
- Figure 5/5C/LepR-creER;Bnc2_ 28 dpf.tif
- Figure 5/5C/LepR-creER;Bnc2_ 7 dpf.tif
- Figure 5/5C/Prx1-cre;Bnc2_ 14 dpf.tif
- Figure 5/5C/Prx1-cre;Bnc2_ 21 dpf.tif
- Figure 5/5C/Prx1-cre;Bnc2_ 28 dpf.tif
- Figure 5/5C/Prx1-cre;Bnc2_ 7 dpf.tif
- Figure 5/5D/
- Figure 5/5D/Callus index of Ctrl, Prx1-cre;Bnc2 and LepR-creER;Bnc2 mice.xlsx
- Figure 5/5E/
- Figure 5/5E/Ctrl.tif
- Figure 5/5E/LepR-creER; Bnc2.tif
- Figure 5/5E/Prx1-cre; Bnc2.tif
- Figure 5/5F/
- Figure 5/5F/microCT analysis of Callus in Ctrl, Prx1-cre;Bnc2 and LepR-creER;Bnc2 mice.xlsx
- Figure 5/5G/
- Figure 5/5G/Non-union fracture percentage in Ctrl, Prx1-cre;Bnc2 and LepR-creER;Bnc2 mice.xlsx
- Figure 5/5H/
- Figure 5/5H/Ctrl_  14 dpf.tif
- Figure 5/5H/Ctrl_  7 dpf.tif
- Figure 5/5H/LepR-creER;Bnc2_  14 dpf.tif
- Figure 5/5H/LepR-creER;Bnc2_  7 dpf.tif
- Figure 5/5H/Prx1-cre;Bnc2_  14 dpf.tif
- Figure 5/5H/Prx1-cre;Bnc2_  7 dpf.tif
- Figure 5/5I/
- Figure 5/5I/Ctrl_  14 dpf.tif
- Figure 5/5I/Ctrl_  7 dpf.tif
- Figure 5/5I/LepR-creER;Bnc2_  14 dpf.tif
- Figure 5/5I/LepR-creER;Bnc2_  7 dpf.tif
- Figure 5/5I/Prx1-cre;Bnc2_  14 dpf.tif
- Figure 5/5I/Prx1-cre;Bnc2_  7 dpf.tif
