# Supplementary material for: Basonuclin-2 promotes fracture repair through NuRD-dependent chromatin remodeling in periosteal stem cells
Source: EMBO J. 2025 Dec 22;45(4):1060–76. doi: 10.1038/s44318-025-00664-1 (PMC12910080; doi:10.1038/s44318-025-00664-1)
Supplement: Supplementary file 7 — Source data Fig. 5 [file 44318_2025_664_MOESM7_ESM.zip › Figure 5/5D/Callus index of Ctrl, Prx1-cre;Bnc2 and LepR-creER;Bnc2 mice.xlsx]

## Sheet: Sheet1
		1W				2W				3W				4W
	Callus	Bone	Index		Callus	Bone	Index		Callus	Bone	Index		Callus	Bone	Index
Ctrl	3.8	3.18	1.19497		6.09	2.7	2.25556		5.9	2.9	2.03448		4.3	2.7	1.59259
	3.1	2.8	1.10714		7.77	2.65	2.93208		7.09	2.7	2.62593		5.75	2.85	2.01754
	4.2	3.5	1.2		6.11	2.45	2.49388		4.83	2.37	2.03797		4.82	2.69	1.79182
	3.79	2.84	1.33451		6.44	2.87	2.2439		6.44	3.19	2.01881		4.62	2.73	1.69231
	3.9	2.95	1.32203		7.64	2.9	2.63448		7.53	3.2	2.35312		5.4	2.74	1.9708
Prx Bnc2	2.7	2.5	1.08		3.5	2.45	1.42857		2.8	2.2	1.27273		2.9	2.2	1.31818
	2.95	2.53	1.16601		3.76	2.47	1.52227		3	2.36	1.27119		3.1	2.7	1.14815
	2.6	2.2	1.18182		3.12	2.28	1.36842		2.9	2.3	1.26087		2.9	2.3	1.26087
	2.6	2.41	1.07884		4.8	2.3	2.08696		5	2.4	2.08333		4.7	2.4	1.95833
	2.8	2.35	1.19149		2.96	2.25	1.31556		2.8	2.3	1.21739		2.7	2.2	1.22727
LepR creER;Bnc2	2.7	2.5	1.08		6.53	2.45	2.66531		5.53	2.35	2.35319		5.11	2.4	2.12917
	3	2.74	1.09489		7.04	2.65	2.6566		5.64	2.37	2.37975		5.3	2.5	2.12
	2.72	2.64	1.0303		6.98	2.63	2.65399		5.45	2.42	2.25207		4.56	2.5	1.824
