# Supplementary material for: Basonuclin-2 promotes fracture repair through NuRD-dependent chromatin remodeling in periosteal stem cells
Source: EMBO J. 2025 Dec 22;45(4):1060–76. doi: 10.1038/s44318-025-00664-1 (PMC12910080; doi:10.1038/s44318-025-00664-1)
Supplement: Supplementary file 7 — Source data Fig. 5 [file 44318_2025_664_MOESM7_ESM.zip › Figure 5/5F/microCT analysis of Callus in Ctrl, Prx1-cre;Bnc2 and LepR-creER;Bnc2 mice.xlsx]

## Sheet: Sheet1
		Bone volume	Bone surface	Trabecular thickness
		BV	BS	Tb.Th
		U^3	U^2	U
	Ctrl	33.4297	149.415	0.84468
		22.8027	133.81	0.69984
		38.8263	188.178	0.76405
		53.7866	163.395	0.91087
		37.4501	188.178	0.87773
	Prx1-cre; Bnc2	14.003	102.392	0.60542
		8.82399	72.0571	0.49142
		11.8557	88.3538	0.52686
		16.3572	108.151	0.56846
		16.2459	100.228	0.59514
	LepR-creER; Bnc2	29.9401	140.59	0.635
		35.9361	156.936	0.73248
		30.0438	140.118	0.72898
