# Supplementary material for: Basonuclin-2 promotes fracture repair through NuRD-dependent chromatin remodeling in periosteal stem cells
Source: EMBO J. 2025 Dec 22;45(4):1060–76. doi: 10.1038/s44318-025-00664-1 (PMC12910080; doi:10.1038/s44318-025-00664-1)
Supplement: Supplementary file 7 — Source data Fig. 5 [file 44318_2025_664_MOESM7_ESM.zip › Figure 5/5G/Non-union fracture percentage in Ctrl, Prx1-cre;Bnc2 and LepR-creER;Bnc2 mice.xlsx]

## Sheet: Sheet1
		sample size			sample percentage
		union	Non-union		union	Non-union
	Ctrl	5	0		1	0
	Prx1-cre; Bnc2	1	4		0.2	0.8
	LepR-creER; Bnc2	3	0		1	0
