# Supplementary material for: Basonuclin-2 promotes fracture repair through NuRD-dependent chromatin remodeling in periosteal stem cells
Source: EMBO J. 2025 Dec 22;45(4):1060–76. doi: 10.1038/s44318-025-00664-1 (PMC12910080; doi:10.1038/s44318-025-00664-1)
Supplement: Supplementary file 8 — Source data Fig. 6 [file 44318_2025_664_MOESM8_ESM.zip]

Archive with 20 entries (11 files):
- Figure 6/
- Figure 6/6B/
- Figure 6/6B/Flow cytometry analysis of the proportion of SSCs in Prx1-cre; Bnc2 mice.pdf
- Figure 6/6C/
- Figure 6/6C/Percentage of SSCs in Prx1-cre; Bnc2 mice (Quantitative statistics of flow cytometry analysis).xlsx
- Figure 6/6E/
- Figure 6/6E/Flow cytometry analysis of the proportion of EdU+ cells in Prx1-cre; Bnc2 mice.pdf
- Figure 6/6F/
- Figure 6/6F/Percentage of EdU+ in Prx1-cre; Bnc2 mice (Quantitative statistics of flow cytometry analysis).xlsx
- Figure 6/6G/
- Figure 6/6G/Prx1-cre;Bnc2 f+ _ left.tif
- Figure 6/6G/Prx1-cre;Bnc2 f+ _ right.tif
- Figure 6/6G/Prx1-cre;Bnc2 ff _ left.tif
- Figure 6/6G/Prx1-cre;Bnc2 ff _ right.tif
- Figure 6/6H/
- Figure 6/6H/Percentage of EdU+ in Prx1-cre; Bnc2 mice (Quantitative statistics of 6G).xlsx
- Figure 6/6I/
- Figure 6/6I/CCK8 assay of periosteal cells from Prx1-cre;Bnc2 mice.xlsx
- Figure 6/6J/
- Figure 6/6J/Cell cycle analysis of periosteal cells from Prx1-cre;Bnc2 mice.xlsx
