# Supplementary material for: Basonuclin-2 promotes fracture repair through NuRD-dependent chromatin remodeling in periosteal stem cells
Source: EMBO J. 2025 Dec 22;45(4):1060–76. doi: 10.1038/s44318-025-00664-1 (PMC12910080; doi:10.1038/s44318-025-00664-1)
Supplement: Supplementary file 8 — Source data Fig. 6 [file 44318_2025_664_MOESM8_ESM.zip › Figure 6/6F/Percentage of EdU+ in Prx1-cre; Bnc2 mice (Quantitative statistics of flow cytometry analysis).xlsx]

## Sheet: Sheet1
	Sample
	Periosteum	EdU+ in Lin-6C3-CD90.2-
		%
Prx1-cre;Bnc2	20230528 9.fcs	5.8
	20230528 10.fcs	2.89
	20230528 11.fcs	2.56
	20230528 12.fcs	2.1
	20230528 13.fcs	1.12
	20230528 14.fcs	1.99
Ctrl	20230528 15.fcs	1.39
	20230528 16.fcs	1.07
	20230528 17.fcs	1.83
	20230528 18.fcs	5.77
	20230528 20.fcs	2.48
	20230528 21.fcs	7.01
	Callus
Prx1-cre;Bnc2	20230528 22.fcs	7.04
	20230528 23.fcs	3.72
	20230528 24.fcs	7.59
	20230528 25.fcs	4.95
	20230528 26.fcs	12.4
	20230528 27.fcs	16.5
Ctrl	20230528 28.fcs	16.5
	20230528 29.fcs	23
	20230528 30.fcs	16.9
	20230528 31.fcs	15.7
	20230528 33.fcs	17.9
	20230528 34.fcs	15.6
