# Supplementary material for: Basonuclin-2 promotes fracture repair through NuRD-dependent chromatin remodeling in periosteal stem cells
Source: EMBO J. 2025 Dec 22;45(4):1060–76. doi: 10.1038/s44318-025-00664-1 (PMC12910080; doi:10.1038/s44318-025-00664-1)
Supplement: Supplementary file 8 — Source data Fig. 6 [file 44318_2025_664_MOESM8_ESM.zip › Figure 6/6H/Percentage of EdU+ in Prx1-cre; Bnc2 mice (Quantitative statistics of 6G).xlsx]

## Sheet: Sheet1
		EdU	Ai9	DAPI		EdU %
	Prx1-cre;Bnc2 f/+	127	233	247	0.51417	51.417
		131	283	294	0.445578	44.5578
		123	240	255	0.482353	48.2353
		125	234	253	0.494071	49.4071
		120	240	251	0.478088	47.8088
		110	218	235	0.468085	46.8085
		EdU	Ai9	DAPI		EdU %
	Prx1-cre;Bnc2 f/f	33	125	145	0.227586	22.7586
		48	145	164	0.292683	29.2683
		54	183	199	0.271357	27.1357
		69	205	219	0.315068	31.5068
		93	237	269	0.345725	34.5725
		64	207	221	0.289593	28.9593
