# Supplementary material for: Basonuclin-2 promotes fracture repair through NuRD-dependent chromatin remodeling in periosteal stem cells
Source: EMBO J. 2025 Dec 22;45(4):1060–76. doi: 10.1038/s44318-025-00664-1 (PMC12910080; doi:10.1038/s44318-025-00664-1)
Supplement: Supplementary file 8 — Source data Fig. 6 [file 44318_2025_664_MOESM8_ESM.zip › Figure 6/6I/CCK8 assay of periosteal cells from Prx1-cre;Bnc2 mice.xlsx]

## Sheet: Sheet1
		OD450
	Day1
	FF	0.323	0.305	0.333	0.324	0.289	0.269	0.232	0.256
	Prx Bnc2	0.302	0.266	0.278	0.29	0.231	0.226	0.209	0.171
	Day2
	FF	0.771	0.758	0.733	0.779	0.75	0.767	0.743	0.765
	Prx Bnc2	0.614	0.617	0.639	0.624	0.639	0.644	0.644	0.616
	Day3
	FF	0.975	0.916	1.012	0.976	0.998	1.025	0.971	0.973
	Prx Bnc2	0.776	0.762	0.79	0.791	0.782	0.761	0.784	0.756
	Day4
	FF	1.057	1.03	1.03	1.05	1.082	1.047	1.048	1.041
	Prx Bnc2	0.812	0.842	0.827	0.831	0.783	0.838	0.857	0.831
