# Supplementary material for: Basonuclin-2 promotes fracture repair through NuRD-dependent chromatin remodeling in periosteal stem cells
Source: EMBO J. 2025 Dec 22;45(4):1060–76. doi: 10.1038/s44318-025-00664-1 (PMC12910080; doi:10.1038/s44318-025-00664-1)
Supplement: Supplementary file 8 — Source data Fig. 6 [file 44318_2025_664_MOESM8_ESM.zip › Figure 6/6J/Cell cycle analysis of periosteal cells from Prx1-cre;Bnc2 mice.xlsx]

## Sheet: Sheet1
			G0/G1	G2/M	S
			%	%	%
	Ctrl	B1201.fcs	83.7	1.51	13.7
		B1202.fcs	82.1	1.9	15.2
		B1207.fcs	81.7	1.7	15.5
	Prx1-cre; Bnc2	B1208.fcs	85	1.02	13.3
		B1203.fcs	86.9	0.91	11.4
		B1204.fcs	84.2	1.32	13.7
