# Supplementary material for: Basonuclin-2 promotes fracture repair through NuRD-dependent chromatin remodeling in periosteal stem cells
Source: EMBO J. 2025 Dec 22;45(4):1060–76. doi: 10.1038/s44318-025-00664-1 (PMC12910080; doi:10.1038/s44318-025-00664-1)
Supplement: Supplementary file 9 — Source data Fig. 7 [file 44318_2025_664_MOESM9_ESM.zip]

Archive with 31 entries (20 files):
- Figure 7/
- Figure 7/7A/
- Figure 7/7A/Silver staing of BNC2 pull-down.pdf
- Figure 7/7B/
- Figure 7/7B/The mass spectrometry detection result of Flag-BNC2 pull-down.xlsx
- Figure 7/7C/
- Figure 7/7C/BNC2 - NuRD IP.pdf
- Figure 7/7D/
- Figure 7/7D/The H3Ac level in Prx1-cre; Bnc2 mice callus cells was detected by WB.pdf
- Figure 7/7E/
- Figure 7/7E/Ctrl_ pan-H3ac IHC.tif
- Figure 7/7E/Prx1-cre;Bnc2_ pan-H3ac IHC.tif
- Figure 7/7F/
- Figure 7/7F/Bnc2 FF mice + Ctrl.tif
- Figure 7/7F/Bnc2 FF mice + TSA.tif
- Figure 7/7F/Prx1-Cre; Bnc2 FF mice + Ctrl.tif
- Figure 7/7F/Prx1-Cre; Bnc2 FF mice + TSA.tif
- Figure 7/7G/
- Figure 7/7G/Callus index of TSA treated Prx1-cre;Bnc2 mice.xlsx
- Figure 7/7H/
- Figure 7/7H/Bnc2 FF mice + Ctrl.tif
- Figure 7/7H/Bnc2 FF mice + TSA.tif
- Figure 7/7H/Prx1-Cre; Bnc2 FF mice + Ctrl.tif
- Figure 7/7H/Prx1-Cre; Bnc2 FF mice + TSA.tif
- Figure 7/7I/
- Figure 7/7I/Callus BV of TSA treated Prx1-cre;Bnc2 mice.xlsx
- Figure 7/7J/
- Figure 7/7J/Bnc2 FF + Ctrl.tif
- Figure 7/7J/Bnc2 FF + TSA.tif
- Figure 7/7J/Prx1-cre; Bnc2 FF + Ctrl.tif
- Figure 7/7J/Prx1-cre; Bnc2 FF + TSA.tif
