# Supplementary material for: Basonuclin-2 promotes fracture repair through NuRD-dependent chromatin remodeling in periosteal stem cells
Source: EMBO J. 2025 Dec 22;45(4):1060–76. doi: 10.1038/s44318-025-00664-1 (PMC12910080; doi:10.1038/s44318-025-00664-1)
Supplement: Supplementary file 9 — Source data Fig. 7 [file 44318_2025_664_MOESM9_ESM.zip › Figure 7/7B/The mass spectrometry detection result of Flag-BNC2 pull-down.xlsx]

## Sheet: Sheet1
Protein IDs	Fasta headers	Protein name	Mol. weight [kDa]	iBAQ BNC2_IP	iBAQ VECTOR_IP	iBAQ Ratio	Peptides BNC2_IP	Peptides VECTOR_IP	Peptides Ratio	Sequence coverage [%]
sp|Q6ZN30|BNC2_HUMAN;tr|B1APH0|B1APH0_HUMAN;tr|A0A8V8TPU4|A0A8V8TPU4_HUMAN;tr|B4DR27|B4DR27_HUMAN;tr|D3DRJ1|D3DRJ1_HUMAN;tr|H0Y6W5|H0Y6W5_HUMAN;tr|Q5H9S4|Q5H9S4_HUMAN;tr|H0Y4J1|H0Y4J1_HUMAN;tr|Q06HC4|Q06HC4_HUMAN;tr|Q06HC1|Q06HC1_HUMAN;tr|Q06HC3|Q06HC3_HUMAN;tr|Q06HC2|Q06HC2_HUMAN;tr|A0A1B0GX98|A0A1B0GX98_HUMAN;tr|Q06HB9|Q06HB9_HUMAN;tr|F5GY04|F5GY04_HUMAN;tr|B7Z885|B7Z885_HUMAN;sp|Q01954|BNC1_HU…	sp|Q6ZN30|BNC2_HUMAN Zinc finger protein basonuclin-2 OS=Homo sapiens OX=9606 GN=BNC2 PE=1 SV=1;tr|B1APH0|B1APH0_HUMAN Zinc finger protein basonuclin-2 OS=Homo sapiens OX=9606 GN=BNC2 PE=1 SV=1;tr|A0A8V8TPU4|A0A8V8TPU4_HUMAN Zinc finger protein basonuclin-	BNC2	122.33	3194300000	736570	4336.72	35	3	11.6667	34.5
tr|A0A2R8YFK9|A0A2R8YFK9_HUMAN;tr|A0A2R8Y5J0|A0A2R8Y5J0_HUMAN;tr|A0A2U3TZM0|A0A2U3TZM0_HUMAN;tr|A0A2R8Y521|A0A2R8Y521_HUMAN;sp|Q14839|CHD4_HUMAN;tr|F5GWX5|F5GWX5_HUMAN;tr|A0A2R8Y425|A0A2R8Y425_HUMAN;tr|A0A2R8Y212|A0A2R8Y212_HUMAN;tr|A0A0C4DGG9|A0A0C4DGG9_HUMAN;tr|B3KY63|B3KY63_HUMAN;tr|A0A2R8YFD8|A0A2R8YFD8_HUMAN;tr|A0A2R8YDJ9|A0A2R8YDJ9_HUMAN;tr|A0A2R8YD40|A0A2R8YD40_HUMAN;tr|A0A2R8Y4X2|A0A2R8Y4…	tr|A0A2R8YFK9|A0A2R8YFK9_HUMAN DNA helicase OS=Homo sapiens OX=9606 GN=CHD4 PE=1 SV=1;tr|A0A2R8Y5J0|A0A2R8Y5J0_HUMAN DNA helicase OS=Homo sapiens OX=9606 GN=CHD4 PE=1 SV=1;tr|A0A2U3TZM0|A0A2U3TZM0_HUMAN DNA helicase OS=Homo sapiens OX=9606 GN=CHD4 PE=1 SV=	CHD4	216.62	70936000	4452700	15.931	50	18	2.77778	31.2
sp|Q13330|MTA1_HUMAN;tr|E7ESY4|E7ESY4_HUMAN;tr|H7C3F3|H7C3F3_HUMAN;tr|H0YIT0|H0YIT0_HUMAN	sp|Q13330|MTA1_HUMAN Metastasis-associated protein MTA1 OS=Homo sapiens OX=9606 GN=MTA1 PE=1 SV=2;tr|E7ESY4|E7ESY4_HUMAN Metastasis-associated protein MTA1 OS=Homo sapiens OX=9606 GN=MTA1 PE=1 SV=1	MTA1	80.785	234440000	14062000	16.6719	33	6	5.5	53
tr|A0A804CF45|A0A804CF45_HUMAN;sp|O14654|IRS4_HUMAN	tr|A0A804CF45|A0A804CF45_HUMAN Insulin receptor substrate 4 OS=Homo sapiens OX=9606 GN=IRS4 PE=1 SV=1;sp|O14654|IRS4_HUMAN Insulin receptor substrate 4 OS=Homo sapiens OX=9606 GN=IRS4 PE=1 SV=1	IRS4	133.68	52102000	3376600	15.4303	33	10	3.3	40.7
tr|A0A024R534|A0A024R534_HUMAN;sp|O94776|MTA2_HUMAN	tr|A0A024R534|A0A024R534_HUMAN Metastasis associated 1 family, member 2, isoform CRA_a OS=Homo sapiens OX=9606 GN=MTA2 PE=4 SV=1;sp|O94776|MTA2_HUMAN Metastasis-associated protein MTA2 OS=Homo sapiens OX=9606 GN=MTA2 PE=1 SV=1	MTA2	75.022	191000000	4467300	42.7551	30	9	3.33333	56.6
tr|A0A024R6P5|A0A024R6P5_HUMAN;tr|Q59FW1|Q59FW1_HUMAN;tr|H0Y4T7|H0Y4T7_HUMAN;tr|Q9BRL8|Q9BRL8_HUMAN;tr|F8W9Y9|F8W9Y9_HUMAN;tr|Q86TR6|Q86TR6_HUMAN	tr|A0A024R6P5|A0A024R6P5_HUMAN Metastasis associated 1, isoform CRA_c OS=Homo sapiens OX=9606 GN=MTA1 PE=4 SV=1;tr|Q59FW1|Q59FW1_HUMAN Metastasis associated protein variant (Fragment) OS=Homo sapiens OX=9606 PE=2 SV=1;tr|H0Y4T7|H0Y4T7_HUMAN Metastasis-asso	MTA1 isoform	71.208	3700900	0	#DIV/0!	29	6	4.83333	54.2
sp|P20700|LMNB1_HUMAN;tr|E9PBF6|E9PBF6_HUMAN;tr|Q6DC98|Q6DC98_HUMAN;tr|A0A0D9SFE5|A0A0D9SFE5_HUMAN;tr|B4DZT3|B4DZT3_HUMAN;tr|A0A0D9SFY5|A0A0D9SFY5_HUMAN	sp|P20700|LMNB1_HUMAN Lamin-B1 OS=Homo sapiens OX=9606 GN=LMNB1 PE=1 SV=2;tr|E9PBF6|E9PBF6_HUMAN Lamin-B1 OS=Homo sapiens OX=9606 GN=LMNB1 PE=1 SV=1;tr|Q6DC98|Q6DC98_HUMAN LMNB1 protein (Fragment) OS=Homo sapiens OX=9606 GN=LMNB1 PE=2 SV=1;tr|A0A0D9SFE5|A0	Lamin B1	66.408	104920000	6866600	15.2798	29	13	2.23077	44.7
tr|F5H586|F5H586_HUMAN;tr|B4E3J2|B4E3J2_HUMAN	tr|F5H586|F5H586_HUMAN Zinc finger protein basonuclin-2 OS=Homo sapiens OX=9606 GN=BNC2 PE=1 SV=2;tr|B4E3J2|B4E3J2_HUMAN cDNA FLJ58670, highly similar to Zinc finger protein basonuclin-2 OS=Homo sapiens OX=9606 PE=2 SV=1	BNC2	81.529	6512900	0	#DIV/0!	28	3	9.33333	42.5
tr|A0A024R7K7|A0A024R7K7_HUMAN;sp|Q86YP4|P66A_HUMAN;tr|A0A024R7M6|A0A024R7M6_HUMAN;tr|B4DKZ7|B4DKZ7_HUMAN;tr|B4E0Q6|B4E0Q6_HUMAN;tr|C9JGN4|C9JGN4_HUMAN;tr|C9JJK9|C9JJK9_HUMAN;tr|C9JMI3|C9JMI3_HUMAN;tr|C9JVY3|C9JVY3_HUMAN;tr|V9GY85|V9GY85_HUMAN;tr|H7C3H1|H7C3H1_HUMAN;tr|V9GYX5|V9GYX5_HUMAN	tr|A0A024R7K7|A0A024R7K7_HUMAN GATA zinc finger domain containing 2A, isoform CRA_b OS=Homo sapiens OX=9606 GN=GATAD2A PE=4 SV=1;sp|Q86YP4|P66A_HUMAN Transcriptional repressor p66-alpha OS=Homo sapiens OX=9606 GN=GATAD2A PE=1 SV=1;tr|A0A024R7M6|A0A024R7M6_	GATAD2A	68.062	75289000	953000	79.0021	28	4	7	59.1
sp|Q8WXI9|P66B_HUMAN;tr|A0A0U1RRM1|A0A0U1RRM1_HUMAN;tr|B3KSZ4|B3KSZ4_HUMAN;tr|A0A0U1RR30|A0A0U1RR30_HUMAN;tr|A0A0U1RR34|A0A0U1RR34_HUMAN;tr|A0A0U1RRK3|A0A0U1RRK3_HUMAN;tr|A0A1B0GW07|A0A1B0GW07_HUMAN;tr|A0A1B0GVS4|A0A1B0GVS4_HUMAN	sp|Q8WXI9|P66B_HUMAN Transcriptional repressor p66-beta OS=Homo sapiens OX=9606 GN=GATAD2B PE=1 SV=1;tr|A0A0U1RRM1|A0A0U1RRM1_HUMAN Transcriptional repressor p66-beta OS=Homo sapiens OX=9606 GN=GATAD2B PE=1 SV=1;tr|B3KSZ4|B3KSZ4_HUMAN cDNA FLJ37346 fis, cl	GATAD2B	65.26	164240000	2782600	59.0239	28	8	3.5	56.3
sp|Q92769|HDAC2_HUMAN;tr|B3KUJ5|B3KUJ5_HUMAN;tr|H3BM24|H3BM24_HUMAN;tr|E5RH52|E5RH52_HUMAN;tr|E5RG37|E5RG37_HUMAN;tr|E5RFP9|E5RFP9_HUMAN;tr|A0A7R6V290|A0A7R6V290_HUMAN;tr|E5RFI6|E5RFI6_HUMAN;tr|E5RJ04|E5RJ04_HUMAN;tr|E5RGV4|E5RGV4_HUMAN;tr|E5RHE7|E5RHE7_HUMAN;tr|E5RK19|E5RK19_HUMAN;tr|Q59GB9|Q59GB9_HUMAN	sp|Q92769|HDAC2_HUMAN Histone deacetylase 2 OS=Homo sapiens OX=9606 GN=HDAC2 PE=1 SV=2;tr|B3KUJ5|B3KUJ5_HUMAN Histone deacetylase OS=Homo sapiens OX=9606 PE=2 SV=1	HDAC2	55.364	340520000	2670700	127.502	17	4	4.25	47.1
tr|Q6IT96|Q6IT96_HUMAN;sp|Q13547|HDAC1_HUMAN;tr|B5BU61|B5BU61_HUMAN;tr|B4DRG0|B4DRG0_HUMAN;tr|Q5TEE2|Q5TEE2_HUMAN;tr|B4DSK9|B4DSK9_HUMAN;tr|Q5HYD4|Q5HYD4_HUMAN;tr|B7Z3S4|B7Z3S4_HUMAN;tr|E7ESJ6|E7ESJ6_HUMAN;sp|O15379|HDAC3_HUMAN	tr|Q6IT96|Q6IT96_HUMAN Histone deacetylase OS=Homo sapiens OX=9606 GN=HDAC1 PE=2 SV=1;sp|Q13547|HDAC1_HUMAN Histone deacetylase 1 OS=Homo sapiens OX=9606 GN=HDAC1 PE=1 SV=1;tr|B5BU61|B5BU61_HUMAN Histone deacetylase OS=Homo sapiens OX=9606 GN=HDAC1 PE=2 SV	HDAC1	55.102	188900000	1659400	113.836	16	6	2.66667	40.2
tr|Q6FHQ0|Q6FHQ0_HUMAN;sp|Q16576|RBBP7_HUMAN;tr|E9PC52|E9PC52_HUMAN;tr|A8K6A2|A8K6A2_HUMAN;tr|Q5JP01|Q5JP01_HUMAN;tr|Q5JP02|Q5JP02_HUMAN;tr|C9J7L0|C9J7L0_HUMAN	tr|Q6FHQ0|Q6FHQ0_HUMAN RBBP7 protein (Fragment) OS=Homo sapiens OX=9606 GN=RBBP7 PE=2 SV=1;sp|Q16576|RBBP7_HUMAN Histone-binding protein RBBP7 OS=Homo sapiens OX=9606 GN=RBBP7 PE=1 SV=1;tr|E9PC52|E9PC52_HUMAN Histone-binding protein RBBP7 OS=Homo sapiens O	RBBP7	47.82	118710000	1198900	99.0158	13	5	2.6	34.4
sp|O95983|MBD3_HUMAN;tr|B3KMA8|B3KMA8_HUMAN;tr|K7EIE8|K7EIE8_HUMAN;tr|A0A0A0MTS6|A0A0A0MTS6_HUMAN;tr|A0A087WT34|A0A087WT34_HUMAN;tr|A0A087X1H1|A0A087X1H1_HUMAN;tr|A0A087WZ12|A0A087WZ12_HUMAN	sp|O95983|MBD3_HUMAN Methyl-CpG-binding domain protein 3 OS=Homo sapiens OX=9606 GN=MBD3 PE=1 SV=1;tr|B3KMA8|B3KMA8_HUMAN cDNA FLJ10612 fis, clone NT2RP2005358, highly similar to Methyl-CpG-binding domain protein 3 OS=Homo sapiens OX=9606 PE=2 SV=1;tr|K7EI	MBD3	32.844	141340000	3356300	42.1118	10	3	3.33333	40.2
sp|Q09028|RBBP4_HUMAN;tr|H0YF10|H0YF10_HUMAN;tr|H0YCT5|H0YCT5_HUMAN;tr|H0YDK2|H0YDK2_HUMAN;tr|H0YEU5|H0YEU5_HUMAN;tr|B4DRT0|B4DRT0_HUMAN;tr|E9PNS6|E9PNS6_HUMAN;tr|E9PNS2|E9PNS2_HUMAN;tr|C9JPP3|C9JPP3_HUMAN;tr|E9PIC4|E9PIC4_HUMAN;tr|E9PND5|E9PND5_HUMAN;tr|Q5JNZ6|Q5JNZ6_HUMAN	sp|Q09028|RBBP4_HUMAN Histone-binding protein RBBP4 OS=Homo sapiens OX=9606 GN=RBBP4 PE=1 SV=3;tr|H0YF10|H0YF10_HUMAN Histone-binding protein RBBP4 (Fragment) OS=Homo sapiens OX=9606 GN=RBBP4 PE=1 SV=1	RBBP4	47.655				14	8	1.75	46.1
sp|O43175|SERA_HUMAN;tr|A0A2C9F2M7|A0A2C9F2M7_HUMAN;tr|A0A286YF22|A0A286YF22_HUMAN;tr|V9HW79|V9HW79_HUMAN;tr|B3KSC3|B3KSC3_HUMAN;tr|A0A286YFA2|A0A286YFA2_HUMAN;tr|A0A286YFL2|A0A286YFL2_HUMAN;tr|Q9UMY2|Q9UMY2_HUMAN;tr|Q8N5M8|Q8N5M8_HUMAN;tr|A0A286YFM8|A0A286YFM8_HUMAN;tr|Q9UMY3|Q9UMY3_HUMAN;tr|A0A286YF78|A0A286YF78_HUMAN;tr|A0A286YFB2|A0A286YFB2_HUMAN;tr|A0A286YFC8|A0A286YFC8_HUMAN;tr|A0A286YER3|A…	sp|O43175|SERA_HUMAN D-3-phosphoglycerate dehydrogenase OS=Homo sapiens OX=9606 GN=PHGDH PE=1 SV=4;tr|A0A2C9F2M7|A0A2C9F2M7_HUMAN D-3-phosphoglycerate dehydrogenase OS=Homo sapiens OX=9606 GN=PHGDH PE=1 SV=1;tr|A0A286YF22|A0A286YF22_HUMAN D-3-phosphoglycer		56.65	41111000	1688500	24.3476	13	5	2.6
sp|P53618|COPB_HUMAN;tr|E9PP73|E9PP73_HUMAN;tr|E9PP63|E9PP63_HUMAN;tr|E9PKQ1|E9PKQ1_HUMAN	sp|P53618|COPB_HUMAN Coatomer subunit beta OS=Homo sapiens OX=9606 GN=COPB1 PE=1 SV=3		107.14	10950000	1664100	6.58013	13	5	2.6
sp|O95831|AIFM1_HUMAN;tr|A0A6Q8PFM5|A0A6Q8PFM5_HUMAN;tr|A0A6Q8PG15|A0A6Q8PG15_HUMAN;tr|A0A7I2PK44|A0A7I2PK44_HUMAN;tr|A0A6Q8PFE1|A0A6Q8PFE1_HUMAN;tr|A0A6Q8PHJ9|A0A6Q8PHJ9_HUMAN;tr|A0A6Q8PHC0|A0A6Q8PHC0_HUMAN;tr|A0A6Q8PFQ8|A0A6Q8PFQ8_HUMAN;tr|A0A6Q8PFS4|A0A6Q8PFS4_HUMAN;tr|A0A6Q8PFA7|A0A6Q8PFA7_HUMAN;tr|A0A7I2RLJ8|A0A7I2RLJ8_HUMAN;tr|E9PMA0|E9PMA0_HUMAN;tr|A0A140VK04|A0A140VK04_HUMAN;tr|A0A6Q8PFW2…	sp|O95831|AIFM1_HUMAN Apoptosis-inducing factor 1, mitochondrial OS=Homo sapiens OX=9606 GN=AIFM1 PE=1 SV=1;tr|A0A6Q8PFM5|A0A6Q8PFM5_HUMAN Apoptosis-inducing factor 1, mitochondrial OS=Homo sapiens OX=9606 GN=AIFM1 PE=1 SV=1;tr|A0A6Q8PG15|A0A6Q8PG15_HUMAN		66.9	29031000	8540400	3.39926	13	6	2.16667
tr|E9PD53|E9PD53_HUMAN;tr|B3KXX5|B3KXX5_HUMAN;sp|Q9NTJ3|SMC4_HUMAN;tr|B3KVJ5|B3KVJ5_HUMAN;tr|Q6NSG3|Q6NSG3_HUMAN;tr|Q58F29|Q58F29_HUMAN;tr|Q6P169|Q6P169_HUMAN;tr|C9JR83|C9JR83_HUMAN;tr|C9JVD8|C9JVD8_HUMAN;tr|C9J578|C9J578_HUMAN;tr|C9J9E4|C9J9E4_HUMAN	tr|E9PD53|E9PD53_HUMAN Structural maintenance of chromosomes protein OS=Homo sapiens OX=9606 GN=SMC4 PE=1 SV=1;tr|B3KXX5|B3KXX5_HUMAN Structural maintenance of chromosomes protein OS=Homo sapiens OX=9606 PE=2 SV=1;sp|Q9NTJ3|SMC4_HUMAN Structural maintenanc		144.45	4552400	149220		12	2	6
tr|A4QPB0|A4QPB0_HUMAN;tr|A0A024RC65|A0A024RC65_HUMAN;sp|P46940|IQGA1_HUMAN;tr|A0A0J9YXZ5|A0A0J9YXZ5_HUMAN;tr|Q6P1N4|Q6P1N4_HUMAN;tr|H0YLE8|H0YLE8_HUMAN;tr|B4E2M0|B4E2M0_HUMAN;tr|Q5FWG8|Q5FWG8_HUMAN;tr|Q05DN7|Q05DN7_HUMAN;tr|B4DNP4|B4DNP4_HUMAN;tr|H0YKA5|H0YKA5_HUMAN	tr|A4QPB0|A4QPB0_HUMAN IQ motif containing GTPase activating protein 1 OS=Homo sapiens OX=9606 GN=IQGAP1 PE=1 SV=1;tr|A0A024RC65|A0A024RC65_HUMAN HCG1991735, isoform CRA_a OS=Homo sapiens OX=9606 GN=hCG_1991735 PE=4 SV=1;sp|P46940|IQGA1_HUMAN Ras GTPase-ac		189.28	4154700	125320	33.1527	12	3	4
tr|A0A024QZW3|A0A024QZW3_HUMAN;sp|Q96S59|RANB9_HUMAN;tr|A0A024R014|A0A024R014_HUMAN;tr|O60738|O60738_HUMAN	tr|A0A024QZW3|A0A024QZW3_HUMAN RAN binding protein 9, isoform CRA_a OS=Homo sapiens OX=9606 GN=RANBP9 PE=3 SV=1;sp|Q96S59|RANB9_HUMAN Ran-binding protein 9 OS=Homo sapiens OX=9606 GN=RANBP9 PE=1 SV=1;tr|A0A024R014|A0A024R014_HUMAN RAN binding protein 9, is		77.846	19457000	1946200	9.99743	12	3	4
tr|A0A3B3ITW3|A0A3B3ITW3_HUMAN;sp|P28288|ABCD3_HUMAN;tr|B4DL07|B4DL07_HUMAN;tr|B4DZ22|B4DZ22_HUMAN	tr|A0A3B3ITW3|A0A3B3ITW3_HUMAN ATP-binding cassette sub-family D member 3 OS=Homo sapiens OX=9606 GN=ABCD3 PE=1 SV=2;sp|P28288|ABCD3_HUMAN ATP-binding cassette sub-family D member 3 OS=Homo sapiens OX=9606 GN=ABCD3 PE=1 SV=1;tr|B4DL07|B4DL07_HUMAN cDNA FLJ		75.421	16953000	1011100	16.7669	12	4	3
sp|P49792|RBP2_HUMAN;tr|D3DX73|D3DX73_HUMAN;tr|A0A8V8TL79|A0A8V8TL79_HUMAN;tr|A0A8V8TLA0|A0A8V8TLA0_HUMAN;tr|A0A8V8TLN4|A0A8V8TLN4_HUMAN;tr|A0A8V8TMN6|A0A8V8TMN6_HUMAN;tr|A0A8Q3SII4|A0A8Q3SII4_HUMAN;tr|A0A8Q3SIN4|A0A8Q3SIN4_HUMAN;tr|V9HWE4|V9HWE4_HUMAN;tr|F8W705|F8W705_HUMAN;sp|Q99666|RGPD5_HUMAN;sp|O14715|RGPD8_HUMAN;tr|J3KQ37|J3KQ37_HUMAN;tr|A0A8Q3SII5|A0A8Q3SII5_HUMAN;tr|C9J6W1|C9J6W1_HUMAN;tr…	sp|P49792|RBP2_HUMAN E3 SUMO-protein ligase RanBP2 OS=Homo sapiens OX=9606 GN=RANBP2 PE=1 SV=2		358.2	989080	281600	3.51236	12	4	3
sp|Q96EY7|PTCD3_HUMAN;tr|B2RDU4|B2RDU4_HUMAN;tr|B8ZZQ4|B8ZZQ4_HUMAN;tr|B4DF73|B4DF73_HUMAN;tr|F8WE76|F8WE76_HUMAN	sp|Q96EY7|PTCD3_HUMAN Pentatricopeptide repeat domain-containing protein 3, mitochondrial OS=Homo sapiens OX=9606 GN=PTCD3 PE=1 SV=3;tr|B2RDU4|B2RDU4_HUMAN cDNA, FLJ96770 OS=Homo sapiens OX=9606 PE=2 SV=1		78.549	14396000	3288700	4.37741	12	5	2.4
tr|A0A024R9Y3|A0A024R9Y3_HUMAN;tr|A0A024R9U8|A0A024R9U8_HUMAN;tr|A0A024R9W5|A0A024R9W5_HUMAN;sp|Q7Z6Z7|HUWE1_HUMAN;tr|Q5H924|Q5H924_HUMAN;tr|Q5H935|Q5H935_HUMAN;tr|H0Y659|H0Y659_HUMAN;tr|B4DGF6|B4DGF6_HUMAN;tr|Q5H962|Q5H962_HUMAN;tr|A0A087X146|A0A087X146_HUMAN;tr|Q5H964|Q5H964_HUMAN;tr|A0A087X1S3|A0A087X1S3_HUMAN	tr|A0A024R9Y3|A0A024R9Y3_HUMAN HECT-type E3 ubiquitin transferase OS=Homo sapiens OX=9606 GN=HUWE1 PE=4 SV=1;tr|A0A024R9U8|A0A024R9U8_HUMAN HECT-type E3 ubiquitin transferase OS=Homo sapiens OX=9606 GN=HUWE1 PE=4 SV=1;tr|A0A024R9W5|A0A024R9W5_HUMAN HECT-ty		480.15	911500	46133		11	1	11
tr|B3KMV8|B3KMV8_HUMAN;sp|O75746|S2512_HUMAN;tr|F8W9J0|F8W9J0_HUMAN;tr|H0YFB2|H0YFB2_HUMAN;tr|B4DGK6|B4DGK6_HUMAN	tr|B3KMV8|B3KMV8_HUMAN cDNA FLJ12766 fis, clone NT2RP2001520, highly similar to Calcium-binding mitochondrial carrier protein Aralar1 OS=Homo sapiens OX=9606 PE=2 SV=1;sp|O75746|S2512_HUMAN Electrogenic aspartate/glutamate antiporter SLC25A12, mitochondria		74.777	9622800	0		11	2	5.5
tr|B4DQY1|B4DQY1_HUMAN;tr|B4DDF7|B4DDF7_HUMAN;tr|A8K7B7|A8K7B7_HUMAN;sp|P30153|2AAA_HUMAN;tr|B4DE69|B4DE69_HUMAN;tr|A8K3H8|A8K3H8_HUMAN;tr|Q8NB89|Q8NB89_HUMAN;tr|B3KQV6|B3KQV6_HUMAN;tr|C9J9C1|C9J9C1_HUMAN;tr|B4E1Q0|B4E1Q0_HUMAN;tr|E9PH38|E9PH38_HUMAN;tr|M0QXG4|M0QXG4_HUMAN;tr|M0R0K6|M0R0K6_HUMAN;sp|P30154|2AAB_HUMAN;tr|A8K8B0|A8K8B0_HUMAN	tr|B4DQY1|B4DQY1_HUMAN cDNA FLJ56133, highly similar to Serine/threonine-protein phosphatase 2A 65 kDa regulatory subunit A alpha isoform OS=Homo sapiens OX=9606 PE=2 SV=1;tr|B4DDF7|B4DDF7_HUMAN cDNA FLJ53296, highly similar to Serine/threonine-protein pho		61.521	12926000	836760		11	2	5.5
tr|E7EQY4|E7EQY4_HUMAN;tr|E7EV10|E7EV10_HUMAN;sp|Q9BTC8|MTA3_HUMAN;tr|E9PCS8|E9PCS8_HUMAN;tr|F6RRE2|F6RRE2_HUMAN;tr|Q53RX8|Q53RX8_HUMAN;tr|Q53SC0|Q53SC0_HUMAN;tr|E9PF88|E9PF88_HUMAN;tr|Q53QZ9|Q53QZ9_HUMAN	tr|E7EQY4|E7EQY4_HUMAN Metastasis-associated protein MTA3 OS=Homo sapiens OX=9606 GN=MTA3 PE=1 SV=1;tr|E7EV10|E7EV10_HUMAN Metastasis-associated protein MTA3 OS=Homo sapiens OX=9606 GN=MTA3 PE=1 SV=1;sp|Q9BTC8|MTA3_HUMAN Metastasis-associated protein MTA3		58.726	14569000	0		11	2	5.5
tr|B4DY96|B4DY96_HUMAN;sp|P55084|ECHB_HUMAN;tr|F5GZQ3|F5GZQ3_HUMAN;tr|D6W539|D6W539_HUMAN;tr|B4DDC9|B4DDC9_HUMAN;tr|B5MD38|B5MD38_HUMAN;tr|C9JEY0|C9JEY0_HUMAN;tr|C9JE81|C9JE81_HUMAN;tr|C9K0M0|C9K0M0_HUMAN;tr|Q92799|Q92799_HUMAN	tr|B4DY96|B4DY96_HUMAN cDNA FLJ55769, highly similar to Trifunctional enzyme subunit beta, mitochondrial OS=Homo sapiens OX=9606 PE=2 SV=1;sp|P55084|ECHB_HUMAN Trifunctional enzyme subunit beta, mitochondrial OS=Homo sapiens OX=9606 GN=HADHB PE=1 SV=3;tr|F		50.679	20050000	1039300	19.2918	11	3	3.66667
tr|Q59ET3|Q59ET3_HUMAN;tr|B2R9K8|B2R9K8_HUMAN;tr|A0A024RDL1|A0A024RDL1_HUMAN;sp|P40227|TCPZ_HUMAN;tr|A1JUI8|A1JUI8_HUMAN;tr|B4DPJ8|B4DPJ8_HUMAN;tr|B4DN39|B4DN39_HUMAN;sp|Q92526|TCPW_HUMAN;tr|J3KRI6|J3KRI6_HUMAN	tr|Q59ET3|Q59ET3_HUMAN Chaperonin containing TCP1, subunit 6A isoform a variant (Fragment) OS=Homo sapiens OX=9606 PE=2 SV=1;tr|B2R9K8|B2R9K8_HUMAN cDNA, FLJ94440, highly similar to Homo sapiens chaperonin containing TCP1, subunit 6A (zeta 1)(CCT6A), mRNA		57.761	23368000	1565100	14.9307	11	3	3.66667
sp|Q9BVI4|NOC4L_HUMAN;tr|F5H303|F5H303_HUMAN	sp|Q9BVI4|NOC4L_HUMAN Nucleolar complex protein 4 homolog OS=Homo sapiens OX=9606 GN=NOC4L PE=1 SV=1;tr|F5H303|F5H303_HUMAN Nucleolar complex protein 4 homolog (Fragment) OS=Homo sapiens OX=9606 GN=NOC4L PE=1 SV=1		58.467	20408000	1288700	15.8361	11	4	2.75
tr|Q0QEN7|Q0QEN7_HUMAN;tr|V9HW31|V9HW31_HUMAN;sp|P06576|ATPB_HUMAN;tr|H0YH81|H0YH81_HUMAN;tr|F8W079|F8W079_HUMAN;tr|F8W0P7|F8W0P7_HUMAN;tr|H0YI37|H0YI37_HUMAN	tr|Q0QEN7|Q0QEN7_HUMAN ATP synthase subunit beta (Fragment) OS=Homo sapiens OX=9606 GN=ATP5B PE=2 SV=1;tr|V9HW31|V9HW31_HUMAN ATP synthase subunit beta OS=Homo sapiens OX=9606 GN=HEL-S-271 PE=2 SV=1;sp|P06576|ATPB_HUMAN ATP synthase subunit beta, mitochond		48.113	31803000	2221400	14.3166	11	4	2.75
tr|Q53GF0|Q53GF0_HUMAN;sp|Q8NFW8|NEUA_HUMAN;tr|F5H296|F5H296_HUMAN;tr|F5GYM0|F5GYM0_HUMAN	tr|Q53GF0|Q53GF0_HUMAN N-acylneuraminate cytidylyltransferase (Fragment) OS=Homo sapiens OX=9606 PE=2 SV=1;sp|Q8NFW8|NEUA_HUMAN N-acylneuraminate cytidylyltransferase OS=Homo sapiens OX=9606 GN=CMAS PE=1 SV=2		48.329	16978000	2602000	6.52498	11	4	2.75
tr|V9HWJ0|V9HWJ0_HUMAN;sp|Q14697|GANAB_HUMAN;tr|B4DJ30|B4DJ30_HUMAN;tr|B4DIW2|B4DIW2_HUMAN;tr|F5H6X6|F5H6X6_HUMAN;tr|B4DSM6|B4DSM6_HUMAN;tr|A0A024R592|A0A024R592_HUMAN;tr|E9PKU7|E9PKU7_HUMAN;tr|B4DZ53|B4DZ53_HUMAN;tr|E9PNH1|E9PNH1_HUMAN;tr|Q9BS14|Q9BS14_HUMAN	tr|V9HWJ0|V9HWJ0_HUMAN Epididymis secretory sperm binding protein Li 164nA OS=Homo sapiens OX=9606 GN=HEL-S-164nA PE=2 SV=1;sp|Q14697|GANAB_HUMAN Neutral alpha-glucosidase AB OS=Homo sapiens OX=9606 GN=GANAB PE=1 SV=3;tr|B4DJ30|B4DJ30_HUMAN cDNA FLJ61290,		106.87	7577200	1853400	4.08827	11	4	2.75
tr|A0A8V8TL50|A0A8V8TL50_HUMAN;tr|V9GYY3|V9GYY3_HUMAN;sp|P11586|C1TC_HUMAN;tr|F5H2F4|F5H2F4_HUMAN;tr|B7Z809|B7Z809_HUMAN;tr|V9GZ78|V9GZ78_HUMAN;tr|A0A8V8TMA4|A0A8V8TMA4_HUMAN;tr|A0A8V8TKT4|A0A8V8TKT4_HUMAN;tr|A0A8V8TKR5|A0A8V8TKR5_HUMAN;tr|A0A494C1T2|A0A494C1T2_HUMAN;tr|A0A8V8TKS0|A0A8V8TKS0_HUMAN;tr|A0A8V8TMA9|A0A8V8TMA9_HUMAN;tr|A0A8V8TL46|A0A8V8TL46_HUMAN;tr|A0A8C8UXK2|A0A8C8UXK2_HUMAN	tr|A0A8V8TL50|A0A8V8TL50_HUMAN C-1-tetrahydrofolate synthase, cytoplasmic OS=Homo sapiens OX=9606 GN=MTHFD1 PE=4 SV=1;tr|V9GYY3|V9GYY3_HUMAN C-1-tetrahydrofolate synthase, cytoplasmic OS=Homo sapiens OX=9606 GN=MTHFD1 PE=1 SV=2;sp|P11586|C1TC_HUMAN C-1-tet		92.739	4631400	100230		10	1	10
tr|V9HW33|V9HW33_HUMAN;sp|P34932|HSP74_HUMAN;tr|B4DIZ3|B4DIZ3_HUMAN;tr|B4DUS3|B4DUS3_HUMAN;tr|Q59GF8|Q59GF8_HUMAN;tr|B4DH02|B4DH02_HUMAN;tr|B4DT47|B4DT47_HUMAN;tr|O14992|O14992_HUMAN;tr|B4E354|B4E354_HUMAN;tr|Q7KYN0|Q7KYN0_HUMAN;tr|B4E0H6|B4E0H6_HUMAN;tr|B4DSE8|B4DSE8_HUMAN;tr|B4DN48|B4DN48_HUMAN;tr|B0AZT0|B0AZT0_HUMAN;tr|B0AZS1|B0AZS1_HUMAN;tr|B0AZU6|B0AZU6_HUMAN	tr|V9HW33|V9HW33_HUMAN Heat shock 70 kDa protein 4 OS=Homo sapiens OX=9606 GN=HEL-S-5a PE=2 SV=1;sp|P34932|HSP74_HUMAN Heat shock 70 kDa protein 4 OS=Homo sapiens OX=9606 GN=HSPA4 PE=1 SV=4;tr|B4DIZ3|B4DIZ3_HUMAN cDNA FLJ52593, highly similar to Heat shock		94.299	4806700	0		10	1	10
tr|A0A7P0T9C4|A0A7P0T9C4_HUMAN;sp|Q14204|DYHC1_HUMAN;tr|A0A7P0TA13|A0A7P0TA13_HUMAN;tr|A0A2R8Y5T0|A0A2R8Y5T0_HUMAN;tr|A0A2R8Y706|A0A2R8Y706_HUMAN;tr|A0A7P0T9R4|A0A7P0T9R4_HUMAN;tr|A0A7P0TAW9|A0A7P0TAW9_HUMAN;tr|A0A7P0T7V5|A0A7P0T7V5_HUMAN;tr|A0A7P0T916|A0A7P0T916_HUMAN;tr|A0A7P0T8N2|A0A7P0T8N2_HUMAN;tr|A0A7P0TBJ7|A0A7P0TBJ7_HUMAN;tr|A0A7P0TAF3|A0A7P0TAF3_HUMAN;tr|A0A7P0TB75|A0A7P0TB75_HUMAN;tr|A0…	tr|A0A7P0T9C4|A0A7P0T9C4_HUMAN Cytoplasmic dynein 1 heavy chain 1 OS=Homo sapiens OX=9606 GN=DYNC1H1 PE=1 SV=1;sp|Q14204|DYHC1_HUMAN Cytoplasmic dynein 1 heavy chain 1 OS=Homo sapiens OX=9606 GN=DYNC1H1 PE=1 SV=5;tr|A0A7P0TA13|A0A7P0TA13_HUMAN Cytoplasmic		535.06	476650	27325		10	1	10
tr|B3KY04|B3KY04_HUMAN;tr|A0A140VJM4|A0A140VJM4_HUMAN;sp|Q96CX2|KCD12_HUMAN;tr|B4DQJ9|B4DQJ9_HUMAN;sp|Q6ZWB6|KCTD8_HUMAN	tr|B3KY04|B3KY04_HUMAN cDNA FLJ46506 fis, clone THYMU3030752, highly similar to BTB/POZ domain-containing protein KCTD12 OS=Homo sapiens OX=9606 PE=2 SV=1;tr|A0A140VJM4|A0A140VJM4_HUMAN Potassium channel tetramerisation domain containing 12 OS=Homo sapiens		35.73	63363000	717310		10	1	10
sp|P50991|TCPD_HUMAN;tr|B7Z9L0|B7Z9L0_HUMAN;tr|A8K3C3|A8K3C3_HUMAN;tr|B7Z2Z8|B7Z2Z8_HUMAN;tr|B7Z2F4|B7Z2F4_HUMAN	sp|P50991|TCPD_HUMAN T-complex protein 1 subunit delta OS=Homo sapiens OX=9606 GN=CCT4 PE=1 SV=4;tr|B7Z9L0|B7Z9L0_HUMAN T-complex protein 1 subunit delta OS=Homo sapiens OX=9606 PE=2 SV=1;tr|A8K3C3|A8K3C3_HUMAN T-complex protein 1 subunit delta OS=Homo sap		57.924	20429000	674700		10	2	5
tr|B2R841|B2R841_HUMAN;sp|P53350|PLK1_HUMAN;tr|B4E083|B4E083_HUMAN;tr|Q59GD0|Q59GD0_HUMAN;tr|D3DWF3|D3DWF3_HUMAN;tr|I3L309|I3L309_HUMAN;tr|I3L2H5|I3L2H5_HUMAN;tr|I3L387|I3L387_HUMAN;tr|Q58A51|Q58A51_HUMAN	tr|B2R841|B2R841_HUMAN Serine/threonine-protein kinase PLK OS=Homo sapiens OX=9606 PE=2 SV=1;sp|P53350|PLK1_HUMAN Serine/threonine-protein kinase PLK1 OS=Homo sapiens OX=9606 GN=PLK1 PE=1 SV=1;tr|B4E083|B4E083_HUMAN polo kinase OS=Homo sapiens OX=9606 PE=2		68.264	14415000	714230		10	2	5
tr|A4D1U5|A4D1U5_HUMAN;sp|Q53H12|AGK_HUMAN;tr|E9PC15|E9PC15_HUMAN;tr|B4E2Z8|B4E2Z8_HUMAN;tr|A0A3B3ITD0|A0A3B3ITD0_HUMAN;tr|E9PG39|E9PG39_HUMAN;tr|A0A3B3ISY9|A0A3B3ISY9_HUMAN;tr|A0A3B3ISZ0|A0A3B3ISZ0_HUMAN;tr|B4DR72|B4DR72_HUMAN;tr|A0A3B3ITX7|A0A3B3ITX7_HUMAN;tr|A0A0G2JLG5|A0A0G2JLG5_HUMAN;tr|A0A3B3ITV0|A0A3B3ITV0_HUMAN;tr|A0A0G2JLD0|A0A0G2JLD0_HUMAN;tr|A0A3B3IUC9|A0A3B3IUC9_HUMAN;tr|A0A3B3IS09|A0…	tr|A4D1U5|A4D1U5_HUMAN Acylglycerol kinase, mitochondrial OS=Homo sapiens OX=9606 GN=FLJ10842 PE=3 SV=1;sp|Q53H12|AGK_HUMAN Acylglycerol kinase, mitochondrial OS=Homo sapiens OX=9606 GN=AGK PE=1 SV=2;tr|E9PC15|E9PC15_HUMAN Acylglycerol kinase, mitochondria		47.137	22298000	548510		10	2	5
tr|B3KM97|B3KM97_HUMAN;sp|Q9NZ01|TECR_HUMAN;tr|A0A384NL45|A0A384NL45_HUMAN;tr|B3KSQ1|B3KSQ1_HUMAN;tr|M0R2N5|M0R2N5_HUMAN;tr|M0R3C3|M0R3C3_HUMAN;tr|M0R329|M0R329_HUMAN;tr|B4DR74|B4DR74_HUMAN	tr|B3KM97|B3KM97_HUMAN very-long-chain enoyl-CoA reductase OS=Homo sapiens OX=9606 PE=2 SV=1;sp|Q9NZ01|TECR_HUMAN Very-long-chain enoyl-CoA reductase OS=Homo sapiens OX=9606 GN=TECR PE=1 SV=1;tr|A0A384NL45|A0A384NL45_HUMAN very-long-chain enoyl-CoA reducta		36.053	144750000	3660100		10	2	5
