# Supplementary material for: Basonuclin-2 promotes fracture repair through NuRD-dependent chromatin remodeling in periosteal stem cells
Source: EMBO J. 2025 Dec 22;45(4):1060–76. doi: 10.1038/s44318-025-00664-1 (PMC12910080; doi:10.1038/s44318-025-00664-1)
Supplement: Supplementary file 9 — Source data Fig. 7 [file 44318_2025_664_MOESM9_ESM.zip › Figure 7/7G/Callus index of TSA treated Prx1-cre;Bnc2 mice.xlsx]

## Sheet: Sheet1
		Ctrl						TSA
		Callus	Bone	index				Callus	Bone	index
	Bnc2 FF	7.42	2.96	2.50676			Bnc2 FF	8.29	2.96	2.80068
		6.94	2.75	2.52364				7.88	2.79	2.82437
		7.5	3.18	2.35849				7.5	2.95	2.54237
		10.7	3.9	2.74359				7.47	2.88	2.59375
		11.6	4.3	2.69767				11.44	4.33	2.64203
		11.35	4.35	2.6092				9.35	4.06	2.30296
								10.99	4.23	2.59811
								9.68	4.3	2.25116
	Prx1-cre; Bnc2 FF	3.76	3.16	1.18987			Prx1-cre; Bnc2 FF	5.2	2.95	1.76271
		3.34	2.53	1.32016				4.5	2.6	1.73077
		3.47	2.7	1.28519				3.72	2.61	1.42529
		6.4	4.8	1.33333				4.19	2.74	1.5292
		4.06	3.35	1.21194				6.88	3.65	1.88493
		5.41	3.65	1.48219				6.59	4.25	1.55059
								9.05	4.3	2.10465
								7.29	3.6	2.025
								5.48	4.05	1.35309
