# Supplementary material for: Basonuclin-2 promotes fracture repair through NuRD-dependent chromatin remodeling in periosteal stem cells
Source: EMBO J. 2025 Dec 22;45(4):1060–76. doi: 10.1038/s44318-025-00664-1 (PMC12910080; doi:10.1038/s44318-025-00664-1)
Supplement: Supplementary file 9 — Source data Fig. 7 [file 44318_2025_664_MOESM9_ESM.zip › Figure 7/7I/Callus BV of TSA treated Prx1-cre;Bnc2 mice.xlsx]

## Sheet: Sheet1
	Callus BV(mm^3)
		Bnc2 FF									Prx1-cre;Bnc2 FF
	Ctrl	28.3963	27.4751	39.8295	26.5473	17.3552	19.5614				5.41923	4.38009	4.75135	3.20821	2.88894	2.88194
	TSA	27.5521	27.8424	33.5603	28.6097	30.228	39.9362	20.4991	21.8663		3.02333	7.62417	8.72123	7.04266	9.66242	9.76386	7.14298	5.22281	3.71623
